# Supplementary material for: Shared Risk Genes and Casual Relationships across Sex Hormone Related Traits and Alzheimer’s Disease
Source: medRxiv. 2026 Apr 24:2026.04.23.26351626. Preprint. [Version 1] doi: 10.64898/2026.04.23.26351626 (PMC13131734; doi:10.64898/2026.04.23.26351626)
Supplement: Supplement 1 [file media-1.xlsx]

## Sheet: Table S1
	Table S1. Table overview of all QTL resources and their public identifiers.
	Collection	Dataset	Tissue	Number of Datasets	QTL type	GRCh	website/download	article
	-	eQTLgen	Blood (N=31,684)	1	eQTL	37	https://www.eqtlgen.org/cis-eqtls.html	https://www.eqtlgen.org/publications.html
	-	UKB-PPP	Plasma(n=54,219)	1	pQTL	38	https://metabolomips.org/ukbbpgwas/	https://www.nature.com/articles/s41586-023-06592-6#
	-	ARIC	Plasma(n=7,213)	1	pQTL	38	http://nilanjanchatterjeelab.org/pwas/	https://www.nature.com/articles/s41588-022-01051-w
	NIAGADS - Knight ADRC	Western_2024	CSF (N=3,506)	1	pQTL	38	https://dss.niagads.org/datasets/ng00130/	https://www.nature.com/articles/s41588-024-01972-8
	AMP-AD	ROSMAP_Wingo_2023	Brain (DLPFC) (N=589/213/376)	3	eQTL	37	https://www.synapse.org/Synapse:syn51150434/wiki/621280	https://www.nature.com/articles/s41591-023-02509-y#
	AMP-AD	ROSMAP_Wingo_2023	Brain (DLPFC) (N=716/263/453)	3	pQTL	37	https://www.synapse.org/Synapse:syn51150434/wiki/621280	https://www.nature.com/articles/s41591-023-02509-y#
	-	MetaBrain	Brain (multiple areas) (N=2,683)	5	eQTL	38	https://download.metabrain.nl/files.html	https://www.nature.com/articles/s41588-023-01300-6
	AMP-AD	xQTLServe	Brain (DLPFC) (N=543)	1	mQTL	37	http://mostafavilab.stat.ubc.ca/xQTLServe	https://www.nature.com/articles/nn.4632
	AMP-AD	xQTLServe	Brain (DLPFC) (N=561)	1	haQTL	37	http://mostafavilab.stat.ubc.ca/xQTLServe	https://www.nature.com/articles/nn.4632
	AMP-AD	Fujita_2024	Brain single cell (multiple cell (sub-)types) (N=424)	7	eQTL	38	https://www.synapse.org/Synapse:syn52335807	https://www.nature.com/articles/s41588-024-01685-y
	AMP-AD	Kosoy_2022	Brain single cell (microglia-meta) (N=400)	1	eQTL	38	https://www.synapse.org/Synapse:syn30308484	https://www.nature.com/articles/s41588-022-01149-1
	AMP-AD	Kosoy_2022	Brain single cell (microglia-meta) (N=206)	1	caQTL	38	https://www.synapse.org/Synapse:syn30308248	https://www.nature.com/articles/s41588-022-01149-1
	eQTLCatalogue	GTEx_v8	Multi-organ (N varies across tissues)	49	eQTL	38	https://www.ebi.ac.uk/eqtl/Data_access/	https://www.nature.com/articles/s41588-021-00924-w
	eQTLCatalogue	GTEx_v8	Multi-organ (N varies across tissues)	49	sQTL	38	https://www.ebi.ac.uk/eqtl/Data_access/	https://www.nature.com/articles/s41588-021-00924-w
	eQTLCatalogue	CommonMind	Brain (DLPFC)	1	eQTL	38	https://www.ebi.ac.uk/eqtl/Data_access/	https://www.nature.com/articles/s41588-021-00924-w
	eQTLCatalogue	CommonMind	Brain (DLPFC)	1	sQTL	38	https://www.ebi.ac.uk/eqtl/Data_access/	https://www.nature.com/articles/s41588-021-00924-w
	eQTLCatalogue	Braineac2	Brain (2 regions: Putamen/Substantia Nigra)	2	eQTL	38	https://www.ebi.ac.uk/eqtl/Data_access/	https://www.nature.com/articles/s41588-021-00924-w
	eQTLCatalogue	Braineac2	Brain (2 regions: Putamen/Substantia Nigra)	2	sQTL	38	https://www.ebi.ac.uk/eqtl/Data_access/	https://www.nature.com/articles/s41588-021-00924-w
	eQTLCatalogue	Young_2019	microlgia	1	eQTL	38	https://www.ebi.ac.uk/eqtl/Data_access/	https://www.nature.com/articles/s41588-021-00924-w
	eQTLCatalogue	Young_2019	microlgia	1	sQTL	38	https://www.ebi.ac.uk/eqtl/Data_access/	https://www.nature.com/articles/s41588-021-00924-w
	eQTLCatalogue	Kasela_2017	Tcells (2 types: CD4pos/CD8pos)	2	eQTL	38	https://www.ebi.ac.uk/eqtl/Data_access/	https://www.nature.com/articles/s41588-021-00924-w
	eQTLCatalogue	BLUEPRINT	monocytes	1	eQTL	38	https://www.ebi.ac.uk/eqtl/Data_access/	https://www.nature.com/articles/s41588-021-00924-w
	eQTLCatalogue	BLUEPRINT	monocytes	1	sQTL	38	https://www.ebi.ac.uk/eqtl/Data_access/	https://www.nature.com/articles/s41588-021-00924-w
	eQTLCatalogue	CEDAR	monocytes	1	eQTL	38	https://www.ebi.ac.uk/eqtl/Data_access/	https://www.nature.com/articles/s41588-021-00924-w
	eQTLCatalogue	Fairfax_2014	monocytes (4 conditions: naïve/LPS2/LPS24/IFN24)	4	eQTL	38	https://www.ebi.ac.uk/eqtl/Data_access/	https://www.nature.com/articles/s41588-021-00924-w
	eQTLCatalogue	Quach_2016	monocytes (5 conditions: naive/LPS/IAV/Pam4CSK4/R848)	5	eQTL	38	https://www.ebi.ac.uk/eqtl/Data_access/	https://www.nature.com/articles/s41588-021-00924-w
	eQTLCatalogue	Quach_2016	monocytes (5 conditions: naive/LPS/IAV/Pam4CSK4/R848)	5	sQTL	38	https://www.ebi.ac.uk/eqtl/Data_access/	https://www.nature.com/articles/s41588-021-00924-w
	eQTLCatalogue	Nedelec_2016	macrophages (3 conditions: naïve/lysteria/salmonella)	3	eQTL	38	https://www.ebi.ac.uk/eqtl/Data_access/	https://www.nature.com/articles/s41588-021-00924-w
	eQTLCatalogue	Nedelec_2016	macrophages (3 conditions: naïve/lysteria/salmonella)	3	sQTL	38	https://www.ebi.ac.uk/eqtl/Data_access/	https://www.nature.com/articles/s41588-021-00924-w

## Sheet: Table S2
	Table S2. Overview of pleiotropic signals identified by ConjFDR: All Tier-3 signals.
	Trait pair ConjFDR<0.05 are highlighted in bold.
	SNP	CHR	BP	Effect_Allele	Other_Allele	LD_Group	AD_Female_BETA	AD_Female_SE	AD_Female_P	AD_Male_BETA	AD_Male_SE	AD_Male_P	AD_Non-stratified_BETA	AD_Non-stratified_SE	AD_Non-stratified_P	AD_Sex-heterogeneity_P	Age-at-Menopause_Female_AD_Female_Pleiotropy_conjFDR	Age-at-Menopause_Female_AD_Non-stratified_Pleiotropy_conjFDR	Age-at-Menarche_Female_AD_Female_Pleiotropy_conjFDR	Age-at-Menarche_Female_AD_Non-stratified_Pleiotropy_conjFDR	Age-to-Voice-breaking_Male_AD_Male_Pleiotropy_conjFDR	Age-to-Voice-breaking_Male_AD_Non-stratified_Pleiotropy_conjFDR	Bioavailable-Testosterone_Female_AD_Female_Pleiotropy_conjFDR	Bioavailable-Testosterone_Female_AD_Non-stratified_Pleiotropy_conjFDR	Bioavailable-Testosterone_Male_AD_Male_Pleiotropy_conjFDR	Bioavailable-Testosterone_Male_AD_Non-stratified_Pleiotropy_conjFDR	Total-Testosterone_Female_AD_Female_Pleiotropy_conjFDR	Total-Testosterone_Female_AD_Non-stratified_Pleiotropy_conjFDR	Total-Testosterone_Male_AD_Male_Pleiotropy_conjFDR	Total-Testosterone_Male_AD_Non-stratified_Pleiotropy_conjFDR	SHBG-adjusted-by-BMI_Female_AD_Female_Pleiotropy_conjFDR	SHBG-adjusted-by-BMI_Female_AD_Non-stratified_Pleiotropy_conjFDR	SHBG-adjusted-by-BMI_Male_AD_Male_Pleiotropy_conjFDR	SHBG-adjusted-by-BMI_Male_AD_Non-stratified_Pleiotropy_conjFDR	SHBG_Female_AD_Female_Pleiotropy_conjFDR	SHBG_Female_AD_Non-stratified_Pleiotropy_conjFDR	SHBG_Male_AD_Male_Pleiotropy_conjFDR	SHBG_Male_AD_Non-stratified_Pleiotropy_conjFDR
	rs3121562	1	1056344	C	T	1	-0.0635	0.0145	1.25e-05	-0.005	0.0165	0.76	-0.038	0.0109	0.0005	0.00787	0.02	0.16	0.89	0.91	1	1	0.91	0.9	0.99	0.75	0.9	0.91	0.99	0.91	0.98	0.97	0.99	0.84	0.83	0.84	0.99	0.89
	rs6663529	1	20808504	A	G	2	-0.0289	0.0096	0.0026	-0.0404	0.0109	0.000208	-0.0339	0.0072	2.47e-06	0.43	0.39	0.04	0.3	0.00621	1	1	0.56	0.47	0.99	0.99	0.89	0.86	0.86	0.86	0.45	0.3	0.58	0.38	0.44	0.28	0.85	0.78
	rs4654881	1	20883276	T	C	2	-0.039	0.0095	3.75e-05	-0.0385	0.0107	0.000331	-0.0388	0.0071	4.62e-08	0.97	0.04	0.00258	0.09	0.08	1	1	0.19	0.2	1	1	0.73	0.64	0.65	0.64	0.33	0.33	0.71	0.52	0.37	0.34	0.85	0.81
	rs6698440	1	20932219	T	C	2	-0.0358	0.0094	0.000146	-0.0354	0.0107	0.000952	-0.0356	0.0071	4.84e-07	0.98	0.1	0.00109	0.09	0.07	0.91	0.96	0.17	0.19	0.99	0.99	0.59	0.5	0.51	0.5	0.32	0.32	0.79	0.63	0.27	0.24	0.87	0.83
	rs1890052	1	26995661	A	G	3	0.0212	0.0098	0.03	0.0356	0.0112	0.00144	0.0275	0.0074	0.000197	0.33	0.89	0.78	0.95	0.72	0.91	0.93	0.96	0.93	0.94	0.93	0.93	0.77	0.83	0.77	0.86	0.7	0.33	0.05	0.9	0.79	0.34	0.05
	rs2782639	1	43540668	G	A	4	-0.037	0.0105	0.000458	-0.0155	0.0121	0.2	-0.0277	0.0079	0.000492	0.18	0.71	0.67	0.13	0.06	0.93	0.07	0.09	0.03	0.98	0.57	0.24	0.21	0.94	0.21	0.12	0.05	0.96	0.51	0.1	0.04	0.97	0.75
	rs78008163	1	65406938	C	A	5	-0.0182	0.0321	0.57	0.1595	0.0387	3.77e-05	0.0542	0.0247	0.03	0.000407	0.97	0.94	0.98	0.91	0.91	0.98	0.96	0.89	0.04	0.69	0.95	0.84	0.46	0.84	0.98	0.94	0.96	0.97	1	1	1	0.99
	rs3118390	1	68374824	C	T	6	0.0052	0.0095	0.58	0.0464	0.0107	1.56e-05	0.0232	0.0071	0.00108	0.004	0.96	0.49	1	0.76	0.94	0.96	0.94	0.07	0.9	0.89	0.95	0.09	0.02	0.09	0.98	0.9	1	1	0.98	0.96	0.97	0.96
	rs3125881	1	68410930	G	T	6	0.0105	0.0102	0.3	0.0485	0.0115	2.37e-05	0.0272	0.0076	0.000346	0.01	0.96	0.16	0.99	0.74	1	1	0.89	0.04	1	1	0.91	0.05	0.03	0.05	0.98	0.97	1	1	0.97	0.94	1	1
	rs10874746	1	92858414	T	C	7	-0.0045	0.0099	0.65	0.0487	0.0112	1.34e-05	0.0188	0.0074	0.01	0.000357	0.97	0.85	1	0.92	1	1	0.96	0.47	0.93	0.91	0.96	0.49	0.02	0.49	0.94	0.43	0.03	0.44	0.94	0.4	0.02	0.43
	rs35749011	1	155162560	A	G	8	0.0351	0.0311	0.26	0.1831	0.0316	7.44e-09	0.1078	0.0222	1.2e-06	0.000859	0.96	0.85	0.94	0.32	0.9	0.96	0.88	0.01	1	1	0.95	0.49	0.49	0.49	0.96	0.82	0.96	0.94	0.95	0.57	1	1
	rs3795503	1	180936558	T	C	9	-0.0215	0.01	0.03	-0.0378	0.0114	0.00088	-0.0287	0.0075	0.00014	0.28	0.7	0.03	0.91	0.64	0.99	1	1	1	0.57	0.44	1	1	1	1	0.95	0.87	0.85	0.74	0.96	0.94	0.89	0.87
	rs10753232	1	180980990	T	C	9	0.0381	0.0097	8.65e-05	0.0332	0.0111	0.0027	0.0359	0.0073	8.28e-07	0.74	0.07	0.0027	0.83	0.82	0.99	0.99	1	1	0.99	0.99	0.84	0.8	0.88	0.8	1	1	0.97	0.96	1	1	0.99	0.99
	rs7541438	1	181117551	T	C	9	-0.034	0.0098	0.000505	-0.0189	0.011	0.09	-0.0274	0.0073	0.000184	0.31	0.2	0.04	0.99	0.98	0.95	0.8	0.23	0.25	1	1	0.82	0.76	0.95	0.76	1	1	0.96	0.89	0.56	0.54	0.96	0.91
	rs11580387	1	207245063	G	A	10	0.0327	0.0109	0.00282	0.0442	0.0123	0.000332	0.0378	0.0082	3.92e-06	0.48	1	1	0.92	0.87	0.9	0.94	0.89	0.79	0.92	0.87	0.87	0.78	0.8	0.78	0.53	0.44	0.21	0.04	0.9	0.84	0.28	0.13
	rs80256218	1	213937370	T	C	11	0.0454	0.0176	0.0099	0.0688	0.0202	0.000683	0.0555	0.0133	2.99e-05	0.38	1	1	0.96	0.81	0.91	0.97	0.59	0.31	0.98	0.98	0.94	0.84	0.85	0.84	0.49	0.08	0.33	0.08	0.4	0.03	0.29	0.05
	rs2151874	1	232675230	G	A	12	0.0302	0.0094	0.00141	0.0302	0.0108	0.00501	0.0302	0.0071	2.14e-05	1	0.94	0.96	1	1	0.95	0.96	0.73	0.65	0.94	0.88	0.53	0.43	0.65	0.43	0.2	0.05	0.65	0.16	0.18	0.04	0.81	0.62
	rs1486472	1	243640412	G	A	13	0.0349	0.0098	0.000389	0.02	0.0111	0.07	0.0284	0.0074	0.000121	0.31	0.29	0.18	0.12	0.05	1	1	0.24	0.26	0.95	0.83	0.11	0.04	0.77	0.04	0.35	0.35	0.96	0.87	0.91	0.89	0.96	0.83
	rs861050	2	36516880	T	C	14	-0.0198	0.0096	0.04	-0.0422	0.0108	9.98e-05	-0.0296	0.0072	3.64e-05	0.12	0.95	0.94	0.97	0.93	1	1	1	1	0.08	0.02	0.98	0.98	0.98	0.98	0.95	0.83	0.49	0.3	1	1	0.85	0.8
	rs7581030	2	71345325	C	T	15	0.0333	0.011	0.00239	0.0313	0.0125	0.01	0.0324	0.0082	8.36e-05	0.9	0.38	0.05	0.6	0.46	1	1	1	1	1	1	0.84	0.74	0.88	0.74	0.37	0.18	0.73	0.15	0.33	0.14	0.69	0.11
	2:105765786:G:T	2	105765786	T	G	16	0.0439	0.0101	1.41e-05	0.0365	0.0115	0.00148	0.0407	0.0076	8.39e-08	0.63	0.9	0.92	0.8	0.79	0.94	0.97	0.95	0.93	1	1	0.43	0.36	0.46	0.36	0.63	0.6	0.55	0.2	0.21	0.18	0.35	0.01
	rs60793693	2	134852125	T	G	17	0.0393	0.01	8.02e-05	0.0386	0.0113	0.000607	0.039	0.0075	1.74e-07	0.96	0.06	0.00023	0.46	0.4	0.9	0.95	0.83	0.79	0.92	0.87	0.04	0.000306	0.18	0.000306	0.05	0.04	0.25	0.00189	0.66	0.65	0.25	0.01
	rs4954192	2	134875411	T	C	17	0.0397	0.0099	6.36e-05	0.0369	0.0112	0.00103	0.0385	0.0074	2.35e-07	0.85	0.05	0.000301	0.44	0.39	0.92	0.96	0.84	0.8	0.93	0.86	0.03	0.000574	0.22	0.000574	0.05	0.04	0.3	0.00212	0.67	0.67	0.31	0.01
	rs1592	2	134964573	A	C	17	-0.0377	0.0099	0.000137	-0.0348	0.0112	0.00183	-0.0364	0.0074	8.68e-07	0.84	0.09	0.000911	0.67	0.62	0.92	0.94	0.84	0.79	0.94	0.8	0.06	0.000658	0.27	0.000658	0.21	0.21	0.36	0.00115	0.79	0.79	0.37	0.00619
	rs1446585	2	135649909	G	A	17	0.0463	0.0109	2.24e-05	0.0341	0.0121	0.00484	0.0409	0.0081	4.8e-07	0.45	0.02	0.00119	0.8	0.78	0.99	1	0.75	0.69	0.83	0.61	0.02	0.01	0.36	0.01	0.73	0.69	0.66	0.17	0.99	0.99	0.79	0.58
	2:134856905:G:GT	2	134856905	GT	G	18	0.039	0.01	9.04e-05	0.0382	0.0113	0.0007	0.0387	0.0075	2.25e-07	0.96	1	1	0.24	0.21	0.9	0.95	0.84	0.8	0.93	0.86	0.04	0.000226	0.19	0.000226	0.05	0.03	0.26	0.00178	0.6	0.59	0.27	0.01
	rs6758162	2	165433884	T	C	19	-0.0389	0.0103	0.000151	-0.0219	0.0116	0.06	-0.0314	0.0077	4.35e-05	0.27	0.72	0.68	0.07	0.03	1	1	0.9	0.88	1	1	0.84	0.79	0.96	0.79	0.9	0.89	0.96	0.89	1	1	1	1
	rs13423590	2	174040312	C	A	20	-0.038	0.0095	6.81e-05	-0.0122	0.0108	0.26	-0.0267	0.0071	0.000191	0.07	1	1	0.04	0.1	1	1	0.83	0.79	0.98	0.88	0.83	0.78	0.98	0.78	0.54	0.52	0.98	0.94	0.46	0.43	0.98	0.87
	rs4972426	2	174045923	T	C	20	-0.0379	0.0098	0.000114	-0.0185	0.0111	0.09	-0.0294	0.0073	6.37e-05	0.19	1	1	0.06	0.05	1	1	0.9	0.88	0.97	0.89	0.89	0.89	0.97	0.89	0.74	0.7	0.96	0.87	0.73	0.73	0.96	0.82
	rs2036927	2	202775990	T	C	21	-0.0333	0.011	0.00242	-0.0417	0.0125	0.000863	-0.037	0.0083	7.6e-06	0.61	0.46	0.12	0.29	0.04	1	1	0.47	0.4	1	1	0.59	0.46	0.47	0.46	0.65	0.58	0.86	0.82	0.89	0.84	0.95	0.94
	rs72928609	2	202972850	T	G	21	-0.0465	0.0146	0.00152	-0.0781	0.0169	3.9e-06	-0.06	0.0111	6.03e-08	0.16	0.33	0.000347	0.32	0.13	0.89	0.94	0.85	0.78	0.97	0.96	0.99	0.99	0.99	0.99	0.86	0.82	0.69	0.49	1	1	0.86	0.83
	rs13002240	2	220951159	C	T	22	0.0735	0.0233	0.00162	0.046	0.0266	0.08	0.0615	0.0175	0.000447	0.44	0.8	0.76	0.77	0.68	0.98	0.96	0.71	0.63	1	1	0.98	0.98	0.98	0.98	0.29	0.12	0.99	1	0.19	0.04	0.97	0.95
	rs16827740	2	231056468	A	G	23	-0.0371	0.0113	0.00103	-0.0384	0.0124	0.00198	-0.0377	0.0084	6.55e-06	0.94	0.94	0.96	0.85	0.82	0.93	0.93	0.96	0.94	0.72	0.53	1	1	1	1	0.98	0.97	0.36	0.03	0.97	0.96	0.38	0.03
	rs826378	3	24128235	T	G	24	-0.0232	0.0097	0.02	-0.0362	0.0112	0.0012	-0.0288	0.0073	8.74e-05	0.38	0.97	0.98	0.55	0.04	1	1	0.91	0.76	0.31	0.05	0.95	0.81	0.85	0.81	0.81	0.65	0.31	0.03	0.92	0.82	0.48	0.23
	rs73071864	3	39163017	T	C	25	-0.0339	0.0112	0.00241	-0.0295	0.0126	0.02	-0.032	0.0083	0.00013	0.8	0.54	0.27	0.82	0.7	1	1	0.23	0.05	0.93	0.78	0.83	0.72	0.89	0.72	0.26	0.06	0.93	0.78	0.22	0.05	0.9	0.74
	rs6784111	3	49141413	T	C	26	-0.036	0.0101	0.000362	-0.0236	0.0115	0.04	-0.0306	0.0076	5.49e-05	0.42	0.17	0.05	0.15	0.1	1	1	0.09	0.09	0.97	0.88	0.83	0.78	0.94	0.78	0.11	0.02	0.72	0.02	0.09	0.02	0.7	0.02
	rs7632267	3	49147231	G	A	26	-0.0357	0.0101	0.000407	-0.0223	0.0115	0.05	-0.0299	0.0076	8.26e-05	0.38	0.18	0.03	0.17	0.1	1	1	0.1	0.08	0.97	0.88	0.83	0.77	0.95	0.77	0.11	0.02	0.75	0.02	0.09	0.02	0.73	0.02
	rs73080980	3	50159100	T	C	27	-0.0473	0.0118	5.82e-05	-0.0176	0.0133	0.19	-0.0343	0.0088	0.000101	0.09	0.06	0.16	0.86	0.88	0.98	0.95	0.03	0.14	0.97	0.7	0.35	0.33	0.95	0.33	0.09	0.19	0.97	0.82	0.03	0.13	0.93	0.25
	rs17843800	3	124734346	G	A	28	-0.0614	0.0165	0.000209	-0.0278	0.0185	0.13	-0.0464	0.0123	0.000165	0.18	0.49	0.39	0.78	0.75	0.97	0.94	0.88	0.85	0.98	0.9	1	1	1	1	0.83	0.81	0.85	0.04	0.99	0.99	0.88	0.08
	rs13318547	3	135797170	A	G	29	0.0439	0.0147	0.00283	0.0429	0.0163	0.00844	0.0434	0.0109	6.88e-05	0.96	0.4	0.02	1	1	0.97	0.97	0.9	0.81	0.97	0.98	0.85	0.75	0.88	0.75	0.3	0.05	0.79	0.34	0.31	0.09	0.75	0.3
	rs147538844	3	135802960	TC	T	29	0.0472	0.0151	0.0018	0.0449	0.0166	0.00671	0.0462	0.0112	3.6e-05	0.92	1	1	1	1	0.96	0.94	0.88	0.8	0.96	0.96	0.81	0.71	0.84	0.71	0.23	0.03	0.79	0.39	0.24	0.07	0.74	0.34
	rs28758576	3	135883617	C	T	29	0.0442	0.0149	0.00306	0.0372	0.0166	0.03	0.0411	0.0111	0.000217	0.75	0.41	0.06	0.95	0.93	0.97	0.96	0.84	0.72	0.95	0.85	0.9	0.85	0.95	0.85	0.31	0.07	0.7	0.07	0.33	0.1	0.65	0.05
	rs75262249	3	136103169	G	A	30	-0.0905	0.0194	3e-06	-0.033	0.0222	0.14	-0.0657	0.0146	6.87e-06	0.05	0.42	0.31	1	1	0.97	0.92	0.48	0.47	0.97	0.85	0.92	0.92	0.97	0.92	0.02	0.02	0.85	0.02	0.02	0.01	0.88	0.09
	rs79966407	3	136136800	T	G	30	-0.0948	0.0198	1.65e-06	-0.035	0.0229	0.13	-0.0692	0.015	3.75e-06	0.05	0.45	0.33	1	1	0.97	0.92	0.48	0.47	0.97	0.85	0.92	0.93	0.96	0.93	0.02	0.02	0.84	0.02	0.02	0.01	0.87	0.08
	rs116415933	3	136140082	T	G	30	-0.089	0.0203	1.2e-05	-0.0257	0.0234	0.27	-0.0617	0.0153	5.75e-05	0.04	0.43	0.31	1	1	0.98	0.91	0.5	0.49	0.98	0.83	0.92	0.92	0.98	0.92	0.02	0.05	0.91	0.05	0.02	0.04	0.92	0.07
	rs359549	3	155554036	G	A	31	-0.0326	0.0099	0.000966	-0.0259	0.0112	0.02	-0.0297	0.0074	6.08e-05	0.66	1	1	0.82	0.8	1	1	0.16	0.09	0.98	0.98	0.32	0.24	0.72	0.24	0.33	0.3	0.75	0.13	0.15	0.03	0.85	0.42
	rs358726	3	155706786	G	A	31	-0.0412	0.0098	2.79e-05	-0.0259	0.0112	0.02	-0.0345	0.0074	2.88e-06	0.3	0.83	0.85	0.57	0.51	1	1	0.2	0.22	1	1	0.66	0.57	0.85	0.57	0.78	0.75	0.65	0.04	0.36	0.33	0.63	0.03
	rs7625886	3	196226029	T	C	32	0.0271	0.0099	0.00622	0.0427	0.0112	0.000134	0.034	0.0074	4.64e-06	0.3	0.99	0.99	0.94	0.87	1	1	0.43	0.17	1	1	0.78	0.62	0.62	0.62	0.49	0.15	0.66	0.46	0.34	0.04	0.29	0.18
	rs939885	3	196228891	A	G	32	-0.0322	0.0094	0.000651	-0.0307	0.0108	0.00432	-0.0315	0.0071	8.85e-06	0.92	0.86	0.88	1	1	0.98	0.96	0.11	0.01	0.97	0.97	0.15	0.02	0.35	0.02	0.26	0.23	0.7	0.25	0.15	0.07	0.57	0.11
	rs111344337	4	973547	G	T	33	-0.0332	0.0098	0.000744	-0.0354	0.0112	0.00161	-0.0342	0.0074	3.94e-06	0.88	0.81	0.82	0.72	0.68	1	1	0.34	0.35	0.91	0.89	0.82	0.76	0.83	0.76	0.53	0.51	0.34	0.02	1	1	0.36	0.03
	rs73193340	4	3280072	G	A	34	0.0561	0.0142	8.15e-05	0.0336	0.0164	0.04	0.0464	0.0107	1.58e-05	0.3	0.53	0.44	0.05	0.06	0.99	1	0.83	0.78	1	1	0.85	0.84	0.96	0.84	0.05	0.05	0.72	0.04	0.03	0.04	0.8	0.15
	rs10027926	4	3412927	A	G	34	0.0542	0.0163	0.000893	0.0481	0.0189	0.01	0.0516	0.0124	3e-05	0.81	0.77	0.76	0.19	0.02	1	1	0.81	0.75	0.96	0.87	0.72	0.63	0.82	0.63	0.17	0.02	0.56	0.02	0.14	0.01	0.57	0.02
	rs76000300	4	3446501	T	C	34	0.0572	0.0152	0.000164	0.0046	0.0176	0.79	0.0348	0.0115	0.00248	0.02	0.82	0.87	0.34	0.35	1	1	0.05	0.16	1	0.76	0.98	0.98	0.99	0.98	0.07	0.16	1	0.16	0.05	0.15	1	0.15
	rs11722192	4	12250141	C	T	35	0.0371	0.0094	8.61e-05	0.0138	0.0108	0.2	0.027	0.0071	0.000146	0.1	1	1	0.71	0.66	0.98	0.91	0.27	0.29	0.98	0.8	0.94	0.95	0.97	0.95	0.11	0.1	0.97	0.82	0.05	0.05	0.97	0.94
	rs13132051	4	12264368	C	T	35	0.0371	0.0094	8.54e-05	0.0142	0.0108	0.19	0.0272	0.0071	0.000131	0.11	0.97	0.98	0.71	0.67	0.97	0.87	0.28	0.3	0.97	0.8	0.91	0.91	0.97	0.91	0.12	0.11	0.97	0.83	0.05	0.05	0.98	0.97
	4:86988380:C:CT	4	86988380	CT	C	36	-0.0838	0.0289	0.00377	-0.1065	0.0334	0.00145	-0.0935	0.0219	1.92e-05	0.61	1	1	0.95	0.92	0.91	0.93	0.5	0.39	1	1	0.79	0.65	0.71	0.65	0.31	0.01	0.88	0.82	0.27	0.01	0.99	0.99
	rs10003331	4	87024568	T	C	37	-0.1003	0.0294	0.000648	-0.1024	0.0336	0.0023	-0.1012	0.0221	4.81e-06	0.96	0.91	0.93	0.96	0.96	0.95	0.97	0.59	0.55	0.98	0.98	0.69	0.6	0.68	0.6	0.14	0.00677	0.91	0.87	0.12	0.01	1	1
	rs4693803	4	87147379	G	T	38	0.0204	0.0096	0.03	0.0338	0.011	0.00207	0.0262	0.0072	0.000293	0.36	0.71	0.05	0.92	0.66	0.93	0.95	0.69	0.13	1	1	0.95	0.92	0.93	0.92	0.6	0.05	0.41	0.05	0.56	0.04	0.45	0.08
	rs80058850	4	118069355	T	C	39	0.0867	0.0193	7.08e-06	0.0397	0.0219	0.07	0.0662	0.0145	4.91e-06	0.11	0.57	0.47	0.67	0.62	0.98	0.96	0.00606	0.00566	0.96	0.85	0.59	0.5	0.92	0.5	0.21	0.2	1	1	0.09	0.08	0.96	0.89
	rs13120016	4	118188328	G	T	39	0.0794	0.0184	1.58e-05	0.0375	0.0211	0.08	0.0613	0.0139	9.74e-06	0.13	0.44	0.32	0.54	0.49	1	1	0.02	0.02	0.97	0.88	0.35	0.29	0.89	0.29	0.17	0.16	1	1	0.05	0.04	0.96	0.94
	rs34618724	4	118269246	G	T	39	0.0562	0.0147	0.000132	0.0367	0.017	0.03	0.0479	0.0111	1.69e-05	0.38	0.74	0.72	0.06	0.03	1	1	0.19	0.21	0.96	0.95	0.54	0.45	0.85	0.45	0.68	0.65	0.95	0.82	0.46	0.43	0.96	0.95
	rs71608361	4	118302926	C	T	39	0.0706	0.016	1.06e-05	0.0386	0.0184	0.04	0.0568	0.0121	2.63e-06	0.19	0.67	0.62	0.05	0.04	0.98	0.98	0.04	0.04	1	1	0.15	0.13	0.71	0.13	0.57	0.55	1	1	0.23	0.21	0.96	0.95
	rs4234926	4	158865039	T	C	40	-0.0445	0.0097	4.38e-06	-0.0334	0.0109	0.00229	-0.0396	0.0073	4.79e-08	0.45	0.55	0.45	0.79	0.78	1	1	0.3	0.32	0.99	0.99	0.96	0.97	0.97	0.97	0.00754	0.00613	0.38	0.02	0.00412	0.000752	0.39	0.03
	rs10434104	4	158902521	T	G	40	-0.044	0.0097	6.11e-06	-0.0312	0.011	0.00454	-0.0384	0.0073	1.39e-07	0.38	0.66	0.6	0.78	0.76	1	1	0.32	0.33	0.97	0.97	0.99	0.99	0.99	0.99	0.00964	0.00787	0.45	0.02	0.00533	0.000913	0.46	0.03
	rs11100203	4	158936387	G	A	40	-0.0448	0.0099	6.28e-06	-0.0344	0.0111	0.00202	-0.0402	0.0074	5.76e-08	0.49	0.69	0.64	0.79	0.78	0.94	0.96	0.1	0.11	0.94	0.93	0.89	0.89	0.91	0.89	0.00982	0.00406	0.4	0.05	0.00544	0.000459	0.38	0.03
	rs2114489	4	158946190	T	C	40	-0.0471	0.0096	1.05e-06	-0.0303	0.0109	0.00556	-0.0397	0.0072	3.94e-08	0.25	0.74	0.71	0.82	0.81	0.96	0.97	0.16	0.17	0.95	0.93	0.97	0.97	0.97	0.97	0.00953	0.00779	0.48	0.03	0.00132	0.000935	0.49	0.03
	rs17287714	4	158950014	C	T	40	-0.0523	0.0149	0.000434	-0.0355	0.017	0.04	-0.045	0.0112	5.71e-05	0.46	0.93	0.95	0.86	0.85	0.99	0.95	0.09	0.02	0.95	0.52	0.87	0.86	0.96	0.86	0.12	0.03	0.71	0.03	0.1	0.02	0.69	0.03
	rs7680947	4	159206177	G	A	40	-0.0369	0.0096	0.000125	-0.0078	0.0109	0.47	-0.0242	0.0072	0.000797	0.05	1	1	0.68	0.66	0.98	0.97	0.12	0.17	0.99	0.98	0.85	0.85	0.98	0.85	0.06	0.13	0.93	0.14	0.05	0.12	0.96	0.32
	rs13124646	4	159221051	T	C	40	-0.0354	0.0095	0.000207	-0.0203	0.0108	0.06	-0.0288	0.0072	5.74e-05	0.3	0.92	0.94	0.68	0.64	0.99	0.99	0.46	0.45	0.97	0.88	0.97	0.97	0.98	0.97	0.08	0.03	0.92	0.59	0.06	0.03	0.95	0.8
	rs9990664	4	159290080	G	A	40	-0.0404	0.0096	2.5e-05	-0.0258	0.0109	0.02	-0.034	0.0072	2.28e-06	0.31	0.91	0.93	0.69	0.65	1	1	0.69	0.63	0.96	0.93	0.94	0.94	0.95	0.94	0.02	0.01	0.93	0.79	0.13	0.11	0.98	0.98
	rs10069690	5	1279675	T	C	41	-0.041	0.0106	0.000117	-0.0001	0.012	0.99	-0.0229	0.0079	0.00392	0.01	0.85	0.88	0.7	0.72	1	1	0.11	0.2	1	1	1	1	1	1	0.06	0.16	1	0.15	0.04	0.15	1	0.14
	rs7705526	5	1285859	A	C	41	-0.04	0.0101	7.58e-05	-0.0154	0.0115	0.18	-0.0292	0.0076	0.000115	0.11	1	1	0.83	0.82	0.99	0.94	0.62	0.58	0.98	0.92	0.73	0.64	0.96	0.64	0.05	0.03	0.88	0.02	0.14	0.13	0.87	0.02
	rs16885581	5	56500345	G	A	42	-0.0526	0.016	0.00102	-0.0424	0.0183	0.02	-0.0482	0.012	6.32e-05	0.68	0.95	0.97	0.71	0.65	1	1	0.38	0.37	0.81	0.28	0.86	0.83	0.95	0.83	0.18	0.02	0.64	0.02	0.15	0.02	0.63	0.02
	rs4616939	5	86953975	C	T	43	0.0455	0.0111	4.43e-05	0.0368	0.0129	0.00426	0.0418	0.0084	7.16e-07	0.61	0.83	0.85	0.83	0.82	0.95	0.95	0.46	0.46	0.94	0.8	0.86	0.86	0.92	0.86	0.4	0.4	1	1	0.05	0.04	0.92	0.85
	rs10041426	5	123414527	C	T	44	-0.0288	0.0104	0.00544	-0.0282	0.0117	0.02	-0.0285	0.0078	0.000232	0.97	0.92	0.9	0.95	0.92	0.96	0.95	0.62	0.47	0.96	0.88	0.73	0.56	0.83	0.56	0.9	0.82	0.94	0.86	0.32	0.05	0.84	0.44
	rs1973174	5	123657365	T	C	44	0.0449	0.011	4.6e-05	0.0115	0.0126	0.36	0.0304	0.0083	0.000247	0.05	0.23	0.14	0.78	0.75	0.98	0.98	0.02	0.03	0.98	0.93	0.56	0.47	0.98	0.47	0.25	0.25	0.94	0.12	0.16	0.14	0.97	0.28
	rs11242112	5	132432196	T	C	45	0.0412	0.0109	0.000155	0.0274	0.0122	0.02	0.0351	0.0081	1.57e-05	0.4	0.23	0.14	0.6	0.54	0.97	0.96	0.25	0.27	1	1	0.88	0.88	0.95	0.88	0.07	0.04	0.72	0.07	0.05	0.04	0.72	0.08
	rs6867325	5	132448313	A	G	45	0.0427	0.0109	9.2e-05	0.0259	0.0122	0.03	0.0352	0.0081	1.52e-05	0.3	0.21	0.12	0.6	0.54	1	1	0.24	0.25	1	1	0.88	0.88	0.95	0.88	0.05	0.04	0.74	0.07	0.04	0.04	0.78	0.13
	rs2350640	5	138443292	A	C	46	0.0317	0.0094	0.000767	0.0197	0.0107	0.07	0.0265	0.0071	0.000186	0.4	1	1	0.18	0.06	1	1	0.85	0.82	0.95	0.81	0.82	0.75	0.95	0.75	0.15	0.05	0.78	0.05	0.13	0.04	0.76	0.04
	rs156092	5	140139404	C	T	47	0.0209	0.0098	0.03	0.043	0.0111	0.00011	0.0306	0.0073	3.16e-05	0.14	0.96	0.97	0.64	0.03	0.9	0.95	0.92	0.76	1	1	1	1	1	1	0.98	0.97	0.84	0.73	0.95	0.84	0.43	0.31
	rs6879217	5	140351647	C	T	48	-0.0391	0.0095	4.08e-05	-0.0143	0.0109	0.19	-0.0284	0.0072	7.79e-05	0.09	0.82	0.83	0.03	0.05	0.98	0.95	0.95	0.93	0.98	0.97	1	1	1	1	0.76	0.73	0.97	0.93	0.41	0.38	0.97	0.79
	rs801458	5	140573604	T	C	48	-0.0394	0.0095	3.68e-05	-0.0138	0.0109	0.21	-0.0283	0.0072	8.21e-05	0.08	0.81	0.82	0.03	0.05	1	1	1	1	0.99	1	1	1	1	1	0.82	0.79	0.99	1	0.53	0.51	0.97	0.84
	rs55714456	5	179832835	C	T	49	0.1426	0.0324	1.08e-05	0.0683	0.0378	0.07	0.1112	0.0246	6.3e-06	0.14	0.92	0.94	0.84	0.83	0.98	0.96	0.02	0.02	0.99	0.99	0.48	0.41	0.91	0.41	0.21	0.21	0.95	0.81	0.00911	0.02	0.96	0.9
	rs78234354	5	180266613	T	C	50	0.0518	0.0129	6.17e-05	0.0512	0.0147	0.000508	0.0515	0.0097	1.14e-07	0.97	0.86	0.88	0.67	0.63	0.98	0.99	0.83	0.79	0.9	0.74	1	1	1	1	0.89	0.87	0.23	0.02	1	1	0.34	0.16
	rs115236394	6	6978039	A	G	51	-0.1055	0.0247	2e-05	-0.0319	0.0295	0.28	-0.0752	0.019	7.4e-05	0.06	0.29	0.18	0.92	0.91	0.98	0.96	1	1	0.98	0.93	0.85	0.82	0.98	0.82	0.93	0.91	0.91	0.03	0.91	0.89	0.9	0.03
	rs4314495	6	34076260	G	A	52	-0.0271	0.0127	0.03	-0.0464	0.0144	0.00128	-0.0355	0.0095	0.000188	0.31	0.95	0.94	0.99	0.83	0.93	0.97	1	1	0.94	0.93	0.98	0.98	0.98	0.98	0.67	0.12	0.32	0.04	0.87	0.74	0.42	0.11
	rs34346157	6	41198572	A	G	53	-0.0315	0.0097	0.00111	-0.0411	0.0109	0.000172	-0.0357	0.0072	8.17e-07	0.51	0.56	0.44	0.83	0.79	0.67	0.62	0.89	0.85	0.89	0.88	0.85	0.79	0.81	0.79	0.8	0.75	0.14	0.03	0.54	0.5	0.13	0.01
	rs969577	6	90272668	C	T	54	0.0389	0.0102	0.000141	0.0207	0.0118	0.08	0.0312	0.0077	5.73e-05	0.24	0.97	0.98	0.07	0.04	1	1	0.71	0.65	0.97	0.48	0.27	0.23	0.87	0.23	0.42	0.41	1	1	0.56	0.54	0.99	1
	rs3800228	6	108675545	T	G	55	-0.0258	0.0102	0.01	-0.0376	0.0115	0.00111	-0.031	0.0076	5.05e-05	0.44	1	1	0.5	0.07	1	1	0.78	0.58	0.94	0.94	0.94	0.82	0.85	0.82	0.75	0.54	1	1	0.42	0.05	0.66	0.52
	rs6932705	6	125908434	T	C	56	-0.0357	0.0102	0.000446	-0.0285	0.0116	0.01	-0.0326	0.0076	2.04e-05	0.64	0.84	0.86	0.83	0.81	1	1	0.11	0.11	1	1	1	1	1	1	0.21	0.2	0.73	0.14	0.1	0.04	0.71	0.12
	rs35634111	6	126360922	A	AT	57	0.0263	0.0097	0.00649	0.0304	0.011	0.0057	0.0281	0.0073	0.000109	0.78	1	1	1	1	0.96	0.94	1	1	0.5	0.06	0.86	0.71	0.84	0.71	0.47	0.12	0.48	0.04	0.67	0.45	0.49	0.04
	rs9388490	6	126383649	T	C	57	0.0244	0.0094	0.00988	0.03	0.0108	0.00529	0.0268	0.0071	0.000158	0.69	0.66	0.18	0.48	0.05	0.97	0.98	0.96	0.95	0.49	0.06	0.93	0.81	0.91	0.81	0.44	0.05	0.47	0.04	0.63	0.29	0.48	0.04
	rs11759026	6	126470949	G	A	57	0.0125	0.011	0.26	0.052	0.0125	3.11e-05	0.0298	0.0083	0.00031	0.02	0.99	1	0.89	0.06	1	1	0.88	0.03	0.3	0.23	0.94	0.31	0.31	0.31	0.85	0.05	0.05	0.04	0.83	0.04	0.04	0.04
	rs9390155	6	144101919	T	G	58	-0.06	0.0171	0.000457	-0.0312	0.0193	0.11	-0.0473	0.0128	0.000221	0.26	0.73	0.71	0.26	0.22	0.99	0.93	0.09	0.03	0.97	0.88	0.12	0.05	0.83	0.05	0.93	0.91	1	1	0.97	0.95	0.97	0.96
	rs4725182	7	1525174	C	T	59	-0.0253	0.0095	0.00764	-0.0344	0.0108	0.00149	-0.0293	0.0071	4.15e-05	0.53	0.81	0.68	0.67	0.44	1	1	0.61	0.42	0.99	0.98	0.72	0.54	0.59	0.54	0.91	0.79	0.35	0.04	0.83	0.73	0.49	0.19
	rs836487	7	6381907	C	T	60	0.0257	0.0094	0.0064	0.0316	0.0107	0.00316	0.0283	0.0071	6.45e-05	0.68	0.5	0.04	0.94	0.86	0.94	0.93	0.99	0.98	0.93	0.9	0.91	0.8	0.89	0.8	0.91	0.86	0.88	0.72	0.94	0.88	0.91	0.86
	rs6461566	7	21456878	C	T	61	-0.0286	0.0096	0.00299	-0.0254	0.0109	0.02	-0.0272	0.0072	0.000166	0.83	0.85	0.79	0.75	0.61	1	1	0.25	0.03	0.96	0.9	0.89	0.82	0.94	0.82	0.28	0.04	1	1	0.25	0.04	0.98	0.98
	rs10276070	7	28111070	T	C	62	-0.0281	0.0098	0.00414	-0.0322	0.0112	0.00395	-0.0299	0.0074	5.02e-05	0.78	0.92	0.92	0.98	0.97	1	1	0.58	0.45	0.95	0.94	0.97	0.97	0.97	0.97	0.32	0.04	0.43	0.04	0.28	0.03	0.45	0.03
	rs917115	7	28132967	C	T	62	-0.039	0.0116	0.00079	-0.0475	0.0134	0.000389	-0.0427	0.0088	1.18e-06	0.63	0.73	0.7	0.89	0.88	0.96	0.98	0.95	0.93	1	1	0.78	0.7	0.72	0.7	0.16	0.01	0.2	0.01	0.16	0.07	0.21	0.01
	rs143733834	7	74386143	A	G	63	0.0888	0.0327	0.00664	0.1069	0.0346	0.00198	0.0974	0.0238	4.19e-05	0.7	0.5	0.04	0.95	0.92	0.95	0.96	1	1	0.94	0.87	0.92	0.88	0.9	0.88	0.81	0.69	0.96	0.95	0.96	0.95	1	1
	rs2107717	7	98376086	T	C	64	-0.0272	0.0105	0.00955	-0.0323	0.012	0.00695	-0.0294	0.0079	0.000194	0.75	0.93	0.84	0.83	0.62	1	1	0.41	0.04	0.96	0.86	0.96	0.96	0.96	0.96	0.43	0.06	0.5	0.05	0.39	0.05	0.51	0.05
	rs6465748	7	99263684	T	C	65	-0.0383	0.0134	0.0043	-0.0557	0.0152	0.000257	-0.0459	0.0101	5.18e-06	0.39	0.9	0.85	0.66	0.48	1	1	0.33	0.1	0.93	0.86	0.35	0.00118	0.12	0.00118	0.73	0.63	0.76	0.59	0.91	0.85	0.75	0.65
	rs9768020	7	99302542	G	A	65	0.0425	0.0134	0.00154	0.0507	0.0148	0.000608	0.0462	0.0099	3.36e-06	0.68	0.88	0.88	0.96	0.95	0.91	0.96	0.18	0.00232	0.68	0.54	0.23	0.00313	0.18	0.00313	0.21	0.00752	0.44	0.19	0.18	0.00341	0.25	0.02
	rs35008974	7	99314574	AG	A	65	0.045	0.0134	0.0008	0.0503	0.0148	0.00068	0.0474	0.0099	1.89e-06	0.79	1	1	0.98	0.97	0.91	0.96	0.13	0.0016	0.7	0.56	0.16	0.00209	0.19	0.00209	0.16	0.00864	0.44	0.18	0.13	0.00232	0.26	0.02
	rs10232076	7	99351281	T	C	65	0.0472	0.0162	0.0036	0.0517	0.0179	0.00385	0.0493	0.012	4.19e-05	0.85	0.91	0.91	1	1	1	1	0.27	0.02	0.95	0.83	0.33	0.03	0.34	0.03	0.3	0.03	0.43	0.03	0.27	0.03	0.45	0.03
	rs10271049	7	99428870	G	A	65	0.0368	0.0126	0.00353	0.0524	0.0138	0.000154	0.0439	0.0093	2.55e-06	0.41	1	1	0.84	0.69	0.89	0.95	0.27	0.00117	0.11	0.01	0.32	0.00147	0.09	0.00147	0.56	0.43	0.43	0.25	0.27	0.00415	0.12	0.00289
	rs3901286	7	99510104	A	C	65	0.034	0.0123	0.00599	0.0566	0.0136	3.08e-05	0.0442	0.0091	1.32e-06	0.22	1	1	0.84	0.67	0.91	0.96	0.34	0.000662	0.03	0.02	0.39	0.000795	0.03	0.000795	0.63	0.44	0.57	0.37	0.33	0.00435	0.04	0.00475
	rs3137	7	99533252	A	G	65	0.0412	0.0126	0.00114	0.055	0.0139	7.18e-05	0.0475	0.0093	3.79e-07	0.46	1	1	0.79	0.73	0.87	0.93	0.15	0.000254	0.06	0.01	0.2	0.000283	0.06	0.000283	0.36	0.33	0.49	0.3	0.16	0.00239	0.08	0.00381
	rs11772470	7	99583473	A	G	65	0.0416	0.0127	0.00109	0.0534	0.0139	0.00012	0.047	0.0094	5.58e-07	0.53	1	1	0.66	0.59	0.88	0.94	0.15	0.000376	0.09	0.00152	0.19	0.000431	0.08	0.000431	0.48	0.45	0.56	0.36	0.15	0.00885	0.11	0.00793
	rs6962405	7	99959594	C	T	65	0.0391	0.0096	5e-05	0.0301	0.011	0.00611	0.0352	0.0072	1.2e-06	0.54	0.82	0.84	0.05	0.04	1	1	0.04	0.03	0.96	0.87	0.03	0.00331	0.39	0.00331	0.04	0.0047	0.49	0.00469	0.02	0.0036	0.5	0.00447
	rs2404978	7	99964705	C	T	65	0.0366	0.0097	0.000156	0.0302	0.011	0.00625	0.0338	0.0073	3.4e-06	0.66	0.82	0.83	0.08	0.05	1	1	0.05	0.02	0.94	0.89	0.06	0.00817	0.39	0.00817	0.07	0.01	0.49	0.01	0.05	0.00839	0.5	0.00961
	rs2527882	7	99966338	A	G	65	-0.0399	0.0094	2.43e-05	-0.0272	0.0107	0.01	-0.0343	0.0071	1.31e-06	0.37	0.76	0.75	0.02	0.0026	0.99	0.96	0.02	0.02	0.95	0.86	0.02	0.00148	0.46	0.00148	0.02	0.00632	0.76	0.21	0.02	0.01	0.82	0.44
	rs2527923	7	99969832	T	C	65	-0.0394	0.0094	3.02e-05	-0.0271	0.0107	0.01	-0.034	0.0071	1.62e-06	0.39	0.78	0.77	0.02	0.00331	0.99	0.96	0.02	0.02	0.95	0.86	0.02	0.00176	0.46	0.00176	0.03	0.00632	0.76	0.2	0.02	0.01	0.82	0.44
	rs4729561	7	99985663	T	C	65	-0.0479	0.0099	1.2e-06	-0.0359	0.0112	0.00133	-0.0426	0.0074	8.24e-09	0.42	0.89	0.91	0.00438	0.00317	1	1	0.36	0.37	0.94	0.86	0.00129	5.93e-05	0.24	5.93e-05	0.42	0.41	0.76	0.58	0.45	0.42	0.88	0.8
	rs1015538	7	100028412	A	G	65	-0.053	0.01	1.24e-07	-0.0476	0.0114	3.07e-05	-0.0507	0.0075	1.78e-11	0.73	0.86	0.88	0.00021	1.01e-06	1	1	0.6	0.56	0.93	0.81	0.000264	0.000265	0.03	0.000265	0.69	0.66	0.75	0.58	0.7	0.69	0.83	0.75
	rs6955348	7	100035762	G	T	65	0.0584	0.013	7.01e-06	0.0435	0.0147	0.0031	0.0519	0.0097	1.01e-07	0.45	0.79	0.79	0.71	0.66	0.95	0.97	0.0048	0.000589	0.89	0.71	0.00595	0.0007	0.32	0.0007	0.95	0.94	0.91	0.86	1	1	0.93	0.91
	rs4729576	7	100094971	A	G	65	-0.0623	0.0104	2.13e-09	-0.0571	0.0118	1.34e-06	-0.06	0.0078	1.5e-14	0.74	0.94	0.96	5.52e-06	6.39e-10	0.77	0.77	0.84	0.79	0.7	0.56	0.0019	0.00172	0.00204	0.00172	0.17	0.16	0.65	0.45	0.37	0.34	0.83	0.74
	rs3735242	7	100174226	G	A	65	-0.0449	0.0095	2.08e-06	-0.0407	0.0108	0.000157	-0.0431	0.0071	1.37e-09	0.77	0.00399	0.00222	0.00827	0.00623	0.75	0.74	0.08	0.08	0.11	0.00143	0.00209	0.000138	0.09	0.000138	0.85	0.83	0.17	0.07	1	1	0.59	0.47
	rs4727449	7	100188127	T	C	65	0.0612	0.0125	1.01e-06	0.0394	0.014	0.00484	0.0515	0.0093	3.35e-08	0.25	0.83	0.84	0.47	0.41	0.98	0.99	0.00101	0.00017	0.84	0.62	0.0011	0.000183	0.36	0.000183	0.79	0.75	0.92	0.82	0.9	0.88	1	1
	rs3735241	7	100198523	C	A	65	-0.0471	0.0094	5.44e-07	-0.0445	0.0107	3.24e-05	-0.046	0.0071	7.71e-11	0.85	0.000872	6.96e-05	0.00995	0.00761	0.66	0.61	0.19	0.21	0.04	0.00667	0.000635	0.000176	0.03	0.000176	0.79	0.76	0.05	0.0042	0.96	0.94	0.15	0.08
	rs705867	7	100221304	C	T	65	-0.0487	0.0094	2.21e-07	-0.0452	0.0107	2.48e-05	-0.0472	0.0071	2.48e-11	0.8	0.000383	0.000114	0.00507	0.0037	1	1	0.29	0.31	0.03	0.02	0.00368	0.00317	0.03	0.00317	0.77	0.74	0.04	0.00936	0.91	0.89	0.21	0.12
	rs858507	7	100223254	A	G	65	-0.0755	0.0106	1.36e-12	-0.074	0.0122	1.32e-09	-0.0749	0.008	1.07e-20	0.93	0.83	0.84	1.43e-08	9.36e-09	1	1	0.85	0.81	0.5	0.39	0.02	0.02	0.02	0.02	0.18	0.18	0.2	0.11	0.39	0.36	0.46	0.34
	rs858502	7	100245730	T	C	65	-0.0532	0.0094	1.61e-08	-0.0525	0.0107	9.8e-07	-0.0529	0.0071	7.69e-14	0.96	0.00142	0.00078	0.01	0.01	0.88	0.94	0.08	0.08	0.01	0.00804	2.5e-05	6.75e-07	0.00153	6.75e-07	0.36	0.35	0.00288	0.000131	0.78	0.78	0.00868	0.00413
	rs7384878	7	100334426	C	T	65	-0.0772	0.0102	4.16e-14	-0.0845	0.0116	3.77e-13	-0.0804	0.0077	1.17e-25	0.63	1	1	4.39e-06	3.2e-06	1	1	1	1	0.5	0.39	0.00526	0.00441	0.00409	0.00441	0.000261	0.000227	0.00323	0.00154	0.00257	0.00212	0.02	0.01
	rs35305377	7	100341332	G	A	65	-0.0552	0.0095	5.21e-09	-0.0551	0.0108	3.16e-07	-0.0552	0.0071	8.33e-15	0.99	0.66	0.6	0.02	0.01	1	1	0.63	0.59	0.93	0.86	8.68e-06	2.7e-09	0.000517	2.7e-09	0.4	0.4	0.81	0.67	0.25	0.23	0.84	0.77
	rs13246354	7	100352383	T	C	65	0.0537	0.0123	1.21e-05	0.0485	0.0138	0.000419	0.0514	0.0091	1.98e-08	0.78	0.8	0.81	0.71	0.67	1	1	0.00729	0.000114	0.78	0.62	0.00933	0.000119	0.15	0.000119	0.83	0.81	0.85	0.79	1	1	1	1
	rs2906657	7	100386466	C	T	65	-0.0767	0.0103	8.53e-14	-0.0766	0.0117	6.8e-11	-0.0766	0.0077	3.64e-23	1	1	1	0.000516	0.000369	0.87	0.93	0.98	0.97	0.48	0.37	0.000413	0.000411	0.000382	0.000411	0.0017	0.00139	0.00803	0.00384	0.00365	0.00299	0.09	0.04
	rs5015756	7	100415834	T	C	65	-0.0508	0.0095	7.95e-08	-0.0556	0.0108	2.54e-07	-0.0529	0.0071	1.05e-13	0.74	0.79	0.79	0.00738	0.00552	1	1	0.63	0.59	0.92	0.87	0.00011	1.62e-09	0.00042	1.62e-09	0.66	0.63	0.81	0.66	0.4	0.37	0.84	0.77
	rs55773945	7	100444790	T	C	65	-0.0526	0.0097	5.38e-08	-0.0556	0.011	4.33e-07	-0.0539	0.0073	1.16e-13	0.84	0.7	0.66	0.00283	0.00202	1	1	0.64	0.59	0.93	0.86	7.65e-05	1.26e-08	0.0007	1.26e-08	0.74	0.7	0.85	0.77	0.43	0.4	0.89	0.88
	rs12539172	7	100494172	T	C	65	-0.0738	0.0102	6.15e-13	-0.081	0.0117	4.67e-12	-0.0769	0.0077	2.04e-23	0.64	0.92	0.94	2.1e-06	1.47e-06	1	1	0.97	0.96	0.59	0.47	0.00368	0.00317	0.0029	0.00317	0.000811	0.000678	0.05	0.02	0.0014	0.00116	0.23	0.14
	rs909152	7	100577850	T	C	65	-0.071	0.0102	2.8e-12	-0.0647	0.0116	2.51e-08	-0.0683	0.0076	4.32e-19	0.68	0.82	0.84	6.51e-05	4.92e-05	1	1	0.00391	0.00359	0.8	0.63	0.00336	0.00291	0.00266	0.00291	0.00368	0.003	0.09	0.04	0.00233	0.00193	0.04	0.02
	rs35061193	7	100580554	C	T	65	-0.0418	0.0097	1.62e-05	-0.0361	0.011	0.000994	-0.0393	0.0073	6.29e-08	0.7	0.65	0.58	0.01	0.00238	0.92	0.97	0.00908	0.000237	0.94	0.83	0.01	0.00127	0.22	0.00127	0.25	0.25	1	1	0.12	0.1	0.9	0.88
	rs62482223	7	100601255	A	C	65	0.0318	0.011	0.00398	0.0344	0.0125	0.00594	0.0329	0.0083	6.93e-05	0.88	0.7	0.52	0.66	0.48	1	1	0.94	0.89	0.98	0.98	0.64	0.49	0.7	0.49	0.68	0.59	0.48	0.04	0.51	0.29	0.57	0.07
	rs4729598	7	100624244	T	C	65	-0.0394	0.0138	0.00435	-0.0598	0.0154	0.000109	-0.0485	0.0103	2.54e-06	0.33	0.9	0.83	0.72	0.54	1	1	0.74	0.6	0.91	0.87	0.4	0.11	0.12	0.11	0.36	0.06	0.1	0.00186	0.72	0.59	0.1	0.00176
	rs144029977	7	100664318	G	A	65	-0.0708	0.0254	0.00539	-0.0777	0.0284	0.00635	-0.0738	0.019	9.93e-05	0.86	0.91	0.86	0.39	0.04	0.56	0.21	1	1	1	1	1	1	1	1	0.91	0.86	0.93	0.78	0.93	0.89	1	1
	rs221797	7	100688351	A	C	65	-0.0353	0.0144	0.01	-0.0517	0.0159	0.00117	-0.0427	0.0107	6.53e-05	0.44	0.92	0.82	1	1	1	1	1	1	0.93	0.8	0.58	0.16	0.31	0.16	0.48	0.02	0.31	0.02	0.45	0.02	0.32	0.02
	rs221774	7	100701361	A	G	65	-0.0323	0.0143	0.02	-0.054	0.016	0.00074	-0.042	0.0107	8.43e-05	0.31	0.93	0.83	1	1	1	1	1	1	0.93	0.81	0.66	0.16	0.27	0.16	0.55	0.03	0.27	0.02	0.51	0.02	0.27	0.02
	rs146191724	7	100786407	C	CTTGT	65	-0.0308	0.0095	0.00121	-0.0422	0.0109	0.000104	-0.0357	0.0072	5.98e-07	0.43	1	1	1	1	0.91	0.97	0.3	0.29	0.98	0.98	0.69	0.58	0.58	0.58	0.26	0.13	0.11	0.04	0.16	0.01	0.1	0.0061
	rs2553020	7	100822012	C	T	65	-0.0357	0.0113	0.00165	-0.029	0.0131	0.03	-0.0328	0.0086	0.000128	0.7	1	1	0.58	0.47	0.98	0.96	0.88	0.81	0.94	0.69	0.55	0.44	0.83	0.44	0.22	0.03	0.67	0.03	0.59	0.52	0.66	0.03
	rs6955197	7	100847116	T	C	65	-0.0342	0.0114	0.00284	-0.0396	0.0132	0.0028	-0.0365	0.0087	2.54e-05	0.76	0.93	0.94	0.38	0.1	0.92	0.94	1	0.99	0.96	0.87	0.76	0.62	0.72	0.62	0.28	0.02	0.4	0.01	0.42	0.24	0.41	0.01
	rs2720393	7	100858040	T	C	65	0.0184	0.0101	0.07	0.0521	0.0115	5.5e-06	0.0331	0.0076	1.22e-05	0.03	0.94	0.84	1	0.82	0.72	0.69	1	1	0.93	0.86	0.89	0.4	0.39	0.4	0.78	0.17	0.01	0.01	0.75	0.13	0.01	0.01
	rs13241786	7	100889035	T	G	65	0.0305	0.0094	0.00123	0.0448	0.0107	3e-05	0.0367	0.0071	2.21e-07	0.31	0.85	0.84	0.86	0.84	1	1	0.93	0.9	0.92	0.79	0.89	0.88	0.89	0.88	0.43	0.41	0.05	0.00509	0.34	0.26	0.04	0.00425
	rs11771091	7	102254702	A	G	66	-0.0379	0.0118	0.00134	-0.0246	0.0135	0.07	-0.0321	0.0089	0.000308	0.46	0.82	0.79	1	1	0.87	0.25	0.85	0.78	0.95	0.84	0.88	0.87	0.97	0.87	0.22	0.05	0.78	0.03	0.28	0.16	0.77	0.03
	rs2529124	7	102264522	A	G	66	0.0342	0.0094	0.000271	0.0213	0.0107	0.05	0.0286	0.0071	5.15e-05	0.37	1	1	0.8	0.79	0.94	0.86	0.11	0.12	0.97	0.9	0.09	0.03	0.69	0.03	0.92	0.9	0.75	0.05	0.84	0.82	0.72	0.02
	rs2906711	7	102284650	T	C	66	-0.0542	0.0135	5.97e-05	-0.0189	0.0152	0.21	-0.0386	0.0101	0.00013	0.08	0.99	0.99	0.86	0.85	0.96	0.66	1	1	0.98	0.87	0.84	0.81	0.97	0.81	0.04	0.04	0.89	0.03	0.23	0.2	0.89	0.03
	rs1734753	7	102288834	A	G	66	0.052	0.0106	1.02e-06	0.0471	0.012	8.97e-05	0.0499	0.008	3.96e-10	0.76	0.73	0.71	0.6	0.54	1	1	0.92	0.9	0.08	0.05	0.85	0.83	0.84	0.83	0.94	0.92	0.88	0.85	1	1	0.91	0.9
	rs2960270	7	102289757	G	A	66	-0.0466	0.0124	0.000171	-0.0261	0.0141	0.06	-0.0376	0.0093	5.27e-05	0.27	0.93	0.95	0.86	0.86	0.92	0.62	0.91	0.88	0.97	0.88	1	1	1	1	0.07	0.02	0.77	0.02	0.25	0.22	0.8	0.07
	rs17348122	7	103483544	C	T	67	-0.0482	0.0189	0.01	-0.0707	0.0207	0.000629	-0.0585	0.014	2.84e-05	0.42	0.86	0.75	0.67	0.35	0.96	0.98	0.51	0.14	0.89	0.88	0.86	0.68	0.69	0.68	0.45	0.03	0.85	0.78	0.45	0.07	0.85	0.81
	rs144867634	7	111940111	C	T	68	-0.1253	0.0315	7.09e-05	-0.0593	0.0364	0.1	-0.097	0.0238	4.72e-05	0.17	0.82	0.83	0.54	0.48	1	1	0.52	0.5	0.99	0.99	0.88	0.88	0.97	0.88	0.05	0.03	0.82	0.03	0.03	0.03	0.82	0.02
	rs4732125	7	135486350	G	A	69	0.0372	0.0108	0.000593	0.0299	0.0123	0.02	0.034	0.0081	2.94e-05	0.66	0.22	0.04	0.93	0.92	0.99	1	0.89	0.87	0.96	0.87	0.82	0.76	0.9	0.76	0.14	0.04	0.73	0.13	0.11	0.03	0.74	0.15
	rs12703524	7	143408737	A	C	70	0.0249	0.0096	0.0097	0.044	0.011	6.5e-05	0.0332	0.0073	4.75e-06	0.19	1	1	0.95	0.91	0.9	0.95	1	1	0.89	0.88	1	1	1	1	0.93	0.9	0.09	0.04	0.95	0.88	0.2	0.11
	rs9331916	8	27604633	T	C	71	0.0511	0.0116	1.16e-05	0.0251	0.0132	0.06	0.0397	0.0087	5.4e-06	0.14	0.93	0.95	0.04	0.03	0.97	0.95	1	1	0.97	0.89	0.89	0.89	0.96	0.89	0.87	0.85	0.96	0.9	0.87	0.85	0.99	0.98
	rs3018448	8	102563008	T	C	72	0.0414	0.0106	9.99e-05	0.019	0.012	0.11	0.0316	0.008	7.44e-05	0.16	0.07	0.04	0.95	0.94	0.99	0.94	0.79	0.73	0.97	0.88	0.07	0.06	0.84	0.06	0.84	0.82	0.99	1	0.93	0.91	0.97	0.91
	rs2511710	8	102563721	T	G	72	0.0322	0.0108	0.00291	0.0338	0.0122	0.00559	0.0329	0.0081	4.8e-05	0.92	0.47	0.11	0.95	0.93	0.96	0.93	0.8	0.69	0.83	0.59	0.3	0.02	0.38	0.02	0.88	0.83	0.93	0.87	0.92	0.88	0.97	0.97
	rs56233017	8	143907320	A	G	73	0.0926	0.0239	0.000111	0.1173	0.027	1.37e-05	0.1035	0.0179	7.61e-09	0.49	0.77	0.76	1	1	0.99	1	0.14	0.15	0.91	0.88	0.52	0.44	0.43	0.44	0.06	0.02	0.31	0.17	0.04	0.03	0.19	0.11
	rs11784619	8	143939607	A	G	73	0.0716	0.0214	0.000825	0.0932	0.0241	0.000113	0.0811	0.016	4.12e-07	0.5	0.69	0.64	1	1	0.9	0.96	0.14	0.08	0.91	0.9	0.7	0.61	0.61	0.61	0.16	0.00336	0.5	0.31	0.13	0.00637	0.47	0.36
	rs11780802	8	143987852	T	C	73	0.0215	0.0097	0.03	0.0353	0.011	0.00134	0.0275	0.0073	0.000156	0.35	0.95	0.89	0.67	0.15	0.93	0.97	0.64	0.12	0.91	0.75	0.96	0.86	0.88	0.86	0.57	0.05	0.68	0.48	0.53	0.04	0.85	0.74
	rs61512798	8	143988060	A	G	73	-0.0274	0.0098	0.00498	-0.0399	0.0111	0.000316	-0.0329	0.0073	7.19e-06	0.4	0.91	0.89	0.58	0.35	1	1	0.46	0.26	0.93	0.83	0.91	0.82	0.83	0.82	0.34	0.01	0.65	0.46	0.32	0.05	0.62	0.5
	rs34173062	8	144103704	A	G	73	0.1233	0.0199	6.3e-10	0.1778	0.0225	2.82e-15	0.1473	0.0149	5.79e-23	0.07	0.88	0.9	0.95	0.94	1	1	1	1	0.88	0.71	0.63	0.54	0.53	0.54	0.000436	0.000372	0.8	0.64	0.31	0.28	0.93	0.93
	rs13267392	8	144190744	T	C	73	0.0159	0.0114	0.16	0.0588	0.013	5.93e-06	0.0345	0.0085	5.38e-05	0.01	0.99	1	0.99	0.93	0.89	0.94	0.96	0.8	0.97	0.97	0.98	0.86	0.86	0.86	0.8	0.02	0.03	0.02	0.88	0.26	0.26	0.16
	rs77501143	8	144197581	T	G	73	0.1043	0.0246	2.26e-05	0.1545	0.0275	2.07e-08	0.1266	0.0183	5.39e-12	0.17	0.95	0.97	0.75	0.72	0.91	0.96	0.77	0.71	0.22	0.17	0.99	0.99	0.99	0.99	0.02	0.000247	0.77	0.61	0.33	0.3	0.88	0.86
	rs10965031	9	21489343	G	A	74	-0.0529	0.0177	0.00287	-0.0489	0.0196	0.01	-0.0511	0.0131	0.000102	0.88	1	1	1	1	0.99	0.93	0.88	0.78	0.95	0.9	0.91	0.89	0.94	0.89	0.35	0.11	0.93	0.8	0.24	0.03	0.93	0.81
	rs3174352	9	92456966	G	A	75	0.0328	0.0094	0.000478	0.0295	0.0107	0.00579	0.0314	0.0071	8.85e-06	0.81	0.85	0.87	0.84	0.83	1	1	0.53	0.51	0.81	0.52	0.83	0.78	0.89	0.78	0.12	0.0081	0.83	0.61	0.23	0.21	0.93	0.83
	rs6479427	9	92665734	A	G	75	0.0228	0.0095	0.02	0.0415	0.0107	0.000109	0.031	0.0071	1.29e-05	0.19	1	1	0.55	0.01	1	1	1	1	0.75	0.6	0.74	0.41	0.4	0.41	0.8	0.63	0.72	0.53	0.79	0.55	0.44	0.32
	rs12380055	9	112064651	A	G	76	-0.0824	0.0204	5.46e-05	0.0189	0.0211	0.37	-0.0335	0.0147	0.02	0.000563	0.83	0.93	0.93	0.97	0.98	0.99	0.13	0.57	1	1	0.03	0.5	0.91	0.5	0.78	0.85	0.98	0.93	0.91	0.95	0.98	0.91
	rs3739900	9	132662186	T	G	77	0.0329	0.0119	0.00553	0.0375	0.0138	0.00669	0.0349	0.009	0.000109	0.8	0.48	0.04	0.98	0.96	0.96	0.96	0.83	0.69	1	1	0.91	0.81	0.92	0.81	0.87	0.77	0.58	0.07	0.62	0.39	0.56	0.06
	rs10795870	10	11638544	C	T	78	0.0384	0.0104	0.000233	0.0245	0.0118	0.04	0.0323	0.0078	3.61e-05	0.38	0.89	0.92	1	1	0.99	0.94	0.67	0.62	0.99	0.99	0.08	0.01	0.65	0.01	0.88	0.86	1	1	0.82	0.81	0.95	0.83
	rs4948364	10	59786251	C	T	79	0.0374	0.0095	8.47e-05	0.0428	0.0108	7.39e-05	0.0398	0.0071	2.56e-08	0.71	0.74	0.72	0.19	0.17	0.89	0.93	0.87	0.84	0.94	0.93	0.04	0.0057	0.06	0.0057	0.87	0.85	0.1	0.05	0.9	0.88	0.08	0.02
	rs10761414	10	59797228	T	C	79	0.0332	0.0095	0.000485	0.0392	0.0108	0.000282	0.0358	0.0071	5.24e-07	0.68	0.81	0.82	0.16	0.07	0.97	0.98	0.87	0.84	0.95	0.94	0.12	0.00224	0.13	0.00224	0.85	0.84	0.17	0.03	0.96	0.94	0.17	0.00863
	rs7079829	10	59802219	C	T	79	0.0342	0.0095	0.000326	0.0387	0.0108	0.000333	0.0362	0.0071	4.03e-07	0.75	0.82	0.84	0.14	0.08	0.98	0.99	0.87	0.84	0.92	0.92	0.1	0.00233	0.14	0.00233	0.84	0.82	0.19	0.03	0.97	0.95	0.19	0.00776
	rs11818600	10	62789094	A	G	80	0.0325	0.0186	0.08	0.0863	0.0212	4.79e-05	0.0558	0.014	6.55e-05	0.06	0.9	0.48	0.75	0.04	0.98	0.99	0.89	0.53	0.93	0.83	1	1	1	1	0.71	0.03	0.36	0.21	0.67	0.03	0.33	0.22
	rs16917747	10	62855866	T	C	80	0.0221	0.0186	0.23	0.0951	0.0213	8.46e-06	0.0537	0.014	0.000132	0.01	0.96	0.88	0.88	0.04	0.91	0.94	0.91	0.09	1	1	0.97	0.95	0.95	0.95	0.84	0.04	0.02	0.03	0.82	0.03	0.02	0.03
	rs1980663	10	62859578	A	G	80	0.0194	0.019	0.31	0.0936	0.0217	1.68e-05	0.0516	0.0143	0.000315	0.01	0.97	0.77	0.9	0.06	0.91	0.94	0.89	0.03	0.95	0.95	1	1	1	1	0.86	0.05	0.03	0.04	0.84	0.04	0.03	0.04
	rs10995340	10	62873148	A	G	80	0.0242	0.0178	0.18	0.0854	0.0205	3.18e-05	0.0505	0.0135	0.000176	0.02	0.97	0.91	0.85	0.04	0.94	0.96	0.91	0.12	1	1	0.97	0.95	0.95	0.95	0.81	0.04	0.05	0.03	0.78	0.03	0.04	0.03
	rs10648445	10	68116285	AAAAG	A	81	-0.0287	0.0097	0.003	-0.0264	0.0109	0.02	-0.0277	0.0072	0.000132	0.88	1	1	0.42	0.14	0.99	0.95	0.74	0.63	0.96	0.96	0.3	0.03	0.5	0.03	0.33	0.08	0.61	0.03	0.52	0.38	0.6	0.03
	rs7097656	10	80491075	T	C	82	-0.0669	0.0116	9.33e-09	-0.0165	0.0132	0.21	-0.0448	0.0087	2.87e-07	0.00414	0.77	0.76	0.02	0.02	1	1	0.82	0.77	0.98	0.9	1	1	0.99	1	0.97	0.97	0.97	0.92	1	1	0.98	0.97
	rs7099612	10	80543523	G	A	82	-0.041	0.01	4.19e-05	0.0174	0.0114	0.13	-0.0156	0.0075	0.04	0.000119	0.76	0.86	0.32	0.63	0.98	0.98	0.51	0.75	1	1	0.87	0.94	0.97	0.94	0.03	0.43	0.97	0.9	0.24	0.6	0.96	0.91
	rs11202588	10	87855427	A	C	83	0.0403	0.0119	0.000746	0.0347	0.0137	0.01	0.0379	0.009	2.65e-05	0.76	0.84	0.85	0.83	0.82	0.99	0.99	0.12	0.03	0.9	0.69	0.37	0.31	0.7	0.31	0.15	0.04	0.57	0.04	0.13	0.03	0.57	0.03
	rs193170390	10	92021382	G	A	84	-0.1955	0.0491	6.82e-05	-0.0746	0.049	0.13	-0.135	0.0347	0.0001	0.08	0.9	0.92	0.86	0.86	0.99	0.93	1	1	1	1	0.89	0.89	0.97	0.89	0.05	0.05	0.93	0.39	0.27	0.24	0.93	0.37
	rs6583854	10	93083070	T	C	85	0.0376	0.0102	0.000218	0.0243	0.0115	0.04	0.0318	0.0076	3.14e-05	0.39	0.88	0.9	0.93	0.92	1	1	0.88	0.85	0.89	0.35	0.46	0.38	0.84	0.38	0.08	0.02	0.71	0.03	0.06	0.02	0.85	0.33
	rs71482389	10	95918420	A	G	86	0.0474	0.0202	0.02	0.0825	0.0226	0.000271	0.063	0.0151	2.98e-05	0.25	0.95	0.94	0.57	0.05	0.81	0.84	0.99	0.99	0.9	0.88	1	1	1	1	0.93	0.81	0.86	0.81	0.99	0.98	0.85	0.79
	rs10786609	10	100875728	C	T	87	0.0281	0.0099	0.00444	0.0293	0.0112	0.00893	0.0286	0.0074	0.000112	0.93	0.93	0.93	0.37	0.03	1	1	0.3	0.02	0.77	0.34	0.35	0.03	0.43	0.03	0.6	0.45	0.93	0.81	0.92	0.86	1	1
	rs72825729	10	105488677	A	G	88	-0.0847	0.0266	0.00148	-0.0802	0.032	0.01	-0.0829	0.0205	5.2e-05	0.92	1	1	0.24	0.02	0.97	0.96	0.87	0.8	0.96	0.96	0.86	0.8	0.93	0.8	0.91	0.89	0.92	0.77	0.93	0.91	0.94	0.87
	rs11199805	10	121159692	T	C	89	-0.117	0.0296	7.81e-05	-0.0408	0.0321	0.2	-0.0819	0.0217	0.000166	0.08	1	1	0.78	0.75	0.99	0.94	0.97	0.96	0.98	0.83	0.63	0.54	0.96	0.54	0.05	0.06	0.89	0.05	0.03	0.05	0.92	0.11
	rs6585705	10	121167044	C	T	89	-0.1059	0.0306	0.000538	-0.0626	0.0339	0.07	-0.0865	0.0227	0.000141	0.34	1	1	0.84	0.83	0.98	0.94	0.96	0.94	0.95	0.84	0.61	0.52	0.92	0.52	0.13	0.05	0.78	0.05	0.11	0.04	0.82	0.12
	rs74633942	11	40045431	A	G	90	-0.0792	0.0302	0.00868	-0.0863	0.0353	0.01	-0.0822	0.0229	0.000341	0.88	0.9	0.8	0.94	0.77	0.97	0.98	0.77	0.59	1	1	0.79	0.61	0.83	0.61	0.92	0.88	0.61	0.05	1	1	0.6	0.05
	rs76122016	11	47130635	C	CCTT	91	0.0315	0.0108	0.00351	0.039	0.0121	0.00131	0.0348	0.0081	1.59e-05	0.65	1	1	1	1	0.93	0.96	0.85	0.73	0.62	0.47	0.9	0.85	0.87	0.85	0.54	0.41	0.32	0.02	0.52	0.34	0.33	0.02
	rs4752969	11	47163959	G	A	92	0.0297	0.0107	0.00537	0.0427	0.0119	0.000344	0.0355	0.008	8.2e-06	0.42	0.95	0.96	0.93	0.79	0.91	0.96	0.81	0.66	0.64	0.5	0.92	0.86	0.86	0.86	0.59	0.38	0.19	0.01	0.53	0.26	0.19	0.03
	rs11039131	11	47210487	T	C	92	-0.0362	0.01	0.000314	-0.0352	0.0114	0.00203	-0.0358	0.0075	2.11e-06	0.95	0.6	0.52	0.36	0.31	0.92	0.94	0.91	0.89	0.92	0.88	0.1	0.00846	0.28	0.00846	1	1	0.85	0.7	0.62	0.61	0.52	0.18
	rs3740688	11	47358789	G	T	92	-0.0493	0.0094	1.78e-07	-0.0373	0.0107	0.000515	-0.0441	0.0071	5.18e-10	0.4	0.85	0.87	0.000289	4.83e-06	1	1	0.84	0.79	1	1	0.84	0.79	0.81	0.79	0.000487	0.000308	0.23	0.00763	0.72	0.71	0.78	0.67
	rs11039359	11	47726257	C	T	92	-0.0542	0.0189	0.00411	-0.06	0.0213	0.00495	-0.0568	0.0141	6.06e-05	0.84	1	1	0.36	0.04	1	1	0.94	0.89	0.87	0.67	0.89	0.78	0.89	0.78	0.61	0.51	0.91	0.75	0.95	0.95	1	1
	rs11604324	11	47870031	C	T	92	0.0862	0.0223	0.000114	0.0652	0.027	0.02	0.0777	0.0172	6.45e-06	0.55	0.78	0.78	0.67	0.62	0.98	0.93	0.92	0.9	0.76	0.25	0.84	0.8	0.93	0.8	0.89	0.87	0.66	0.06	0.49	0.47	0.6	0.02
	rs7941758	11	47896588	A	G	92	0.0837	0.0223	0.00018	0.0652	0.027	0.02	0.0762	0.0172	9.73e-06	0.6	0.82	0.83	0.73	0.69	0.99	0.95	0.99	0.98	0.85	0.39	0.85	0.82	0.94	0.82	0.97	0.96	0.61	0.03	0.62	0.61	0.6	0.02
	rs2930196	11	48027250	A	G	92	0.0352	0.0108	0.00109	0.0342	0.0122	0.00516	0.0348	0.0081	1.71e-05	0.95	0.29	0.01	0.29	0.15	0.97	0.96	0.29	0.29	0.94	0.91	0.2	0.07	0.38	0.07	0.81	0.77	0.74	0.3	0.89	0.87	0.77	0.51
	rs533966293	11	55532951	T	C	93	0.052	0.0156	0.000861	0.0495	0.0164	0.00251	0.0508	0.0113	6.92e-06	0.91	0.56	0.46	0.19	0.01	1	1	0.85	0.8	0.94	0.88	1	1	1	1	0.86	0.84	0.9	0.76	0.96	0.94	0.72	0.56
	rs77237970	11	59833126	A	G	94	0.0653	0.0193	0.000701	0.0401	0.021	0.06	0.0538	0.0142	0.000152	0.37	0.78	0.78	0.84	0.83	0.99	0.95	0.32	0.33	1	1	0.91	0.91	0.96	0.91	0.17	0.05	0.76	0.02	0.27	0.24	0.74	0.02
	rs17597092	11	59849665	A	G	94	0.0615	0.0201	0.00226	0.0489	0.0218	0.02	0.0557	0.0148	0.000166	0.67	0.86	0.81	0.89	0.83	0.99	0.95	0.55	0.47	0.96	0.91	0.88	0.82	0.95	0.82	0.25	0.02	0.66	0.02	0.35	0.18	0.65	0.02
	rs35473591	11	61818856	CT	C	95	-0.0384	0.0098	9.02e-05	0.0088	0.0111	0.42	-0.0176	0.0073	0.02	0.00141	1	1	0.78	0.93	0.99	0.99	0.03	0.45	0.99	0.94	0.85	0.94	0.98	0.94	0.05	0.41	0.92	0.43	0.04	0.39	0.91	0.42
	rs174572	11	61830816	T	C	95	-0.0475	0.0109	1.33e-05	-0.0076	0.0125	0.54	-0.0303	0.0082	0.000231	0.02	0.08	0.07	0.79	0.77	0.99	0.99	0.69	0.64	0.98	0.85	0.86	0.85	0.98	0.85	0.02	0.06	0.93	0.05	0.00958	0.05	0.93	0.05
	rs174593	11	61851359	C	T	95	-0.0451	0.0107	2.75e-05	0.0002	0.0123	0.99	-0.0255	0.0081	0.00162	0.00566	0.03	0.22	0.86	0.91	1	1	0.66	0.71	1	0.93	0.85	0.87	1	0.87	0.03	0.19	1	0.19	0.02	0.18	1	0.2
	rs916924	11	61851709	C	T	95	-0.0804	0.0196	4.28e-05	0.0149	0.0213	0.49	-0.0367	0.0144	0.01	0.00103	0.87	0.91	0.88	0.94	0.97	0.89	0.94	0.93	0.99	1	0.84	0.88	0.98	0.88	0.03	0.27	0.94	0.37	0.04	0.25	0.94	0.39
	rs916925	11	61851822	A	G	95	-0.0874	0.02	1.26e-05	0.0189	0.0216	0.38	-0.0384	0.0147	0.00899	0.000307	0.92	0.93	0.85	0.93	0.99	0.97	0.94	0.93	0.99	0.99	0.79	0.8	0.98	0.8	0.02	0.25	0.96	0.41	0.02	0.24	0.97	0.45
	11:61827448:CT:C	11	61827448	C	CT	96	-0.039	0.0098	7.07e-05	0.0088	0.0111	0.43	-0.018	0.0073	0.01	0.00124	1	1	1	1	0.99	0.98	0.04	0.44	0.99	0.95	0.84	0.93	0.98	0.93	0.05	0.4	0.92	0.41	0.03	0.38	0.91	0.41
	rs199998685	11	65518360	CAGG	C	97	0.0435	0.0187	0.02	0.0637	0.0216	0.00314	0.0522	0.0141	0.000223	0.48	1	1	0.98	0.83	0.93	0.94	0.93	0.78	0.97	0.97	0.96	0.83	0.9	0.83	0.53	0.04	0.71	0.37	0.61	0.13	0.91	0.78
	rs10896050	11	65810045	T	G	98	-0.0535	0.0124	1.68e-05	-0.0439	0.0144	0.00231	-0.0494	0.0094	1.54e-07	0.61	0.65	0.59	0.01	0.000305	1	1	0.12	0.12	0.92	0.91	0.83	0.77	0.86	0.77	0.43	0.43	0.38	0.000459	0.01	0.00994	0.39	0.000428
	rs12283874	11	65813599	T	C	98	-0.0533	0.0124	1.75e-05	-0.0438	0.0144	0.00231	-0.0493	0.0094	1.59e-07	0.62	0.7	0.66	0.02	0.000305	1	1	0.11	0.12	0.92	0.9	0.83	0.77	0.86	0.77	0.41	0.41	0.38	0.000459	0.01	0.00803	0.39	0.000428
	rs78028320	11	65814544	A	G	98	-0.0535	0.0124	1.66e-05	-0.0434	0.0144	0.00256	-0.0492	0.0094	1.7e-07	0.6	0.69	0.64	0.01	0.00417	1	1	0.11	0.12	0.93	0.91	0.83	0.77	0.87	0.77	0.42	0.41	0.39	0.000476	0.01	0.00898	0.4	0.000443
	rs10791830	11	65893820	T	C	98	-0.0534	0.0123	1.35e-05	-0.0278	0.0142	0.05	-0.0424	0.0093	4.75e-06	0.17	0.73	0.7	0.01	0.0078	1	1	0.08	0.09	0.96	0.96	0.51	0.43	0.88	0.43	0.85	0.83	0.74	0.03	0.07	0.06	0.73	0.00693
	rs12807388	11	69311327	A	G	99	0.0197	0.0158	0.21	-0.078	0.018	1.51e-05	-0.0228	0.0119	0.06	4.59e-05	0.95	0.79	1	0.98	0.91	0.98	0.95	0.87	1	1	0.97	0.95	0.85	0.95	0.95	0.84	0.03	0.52	0.95	0.83	0.02	0.52
	rs12793319	11	69558868	A	G	99	0.0095	0.0331	0.77	-0.1653	0.0381	1.42e-05	-0.0658	0.025	0.00846	0.000531	0.99	0.72	1	0.98	0.91	0.98	0.99	0.9	0.93	0.92	0.99	0.82	0.75	0.82	0.99	0.28	0.03	0.28	0.99	0.3	0.02	0.27
	rs12788654	11	86022065	G	T	100	-0.0447	0.0138	0.00123	-0.0566	0.0155	0.000273	-0.05	0.0103	1.35e-06	0.57	0.6	0.48	0.97	0.97	0.9	0.96	0.89	0.86	0.9	0.88	0.74	0.63	0.64	0.63	0.92	0.9	0.3	0.15	0.94	0.92	0.17	0.02
	rs4516002	11	117128343	A	G	101	0.0264	0.0129	0.04	0.0607	0.0142	1.94e-05	0.0418	0.0095	1.15e-05	0.07	1	1	1	1	1	1	0.78	0.3	0.02	0.00681	0.96	0.85	0.85	0.85	0.86	0.57	0.85	0.78	0.87	0.62	0.93	0.92
	rs10790283	11	119105217	A	G	102	-0.0594	0.0186	0.00145	-0.0334	0.0202	0.1	-0.0474	0.0137	0.000534	0.34	0.87	0.87	1	1	1	1	0.31	0.29	0.97	0.9	0.96	0.97	0.97	0.97	0.3	0.16	0.93	0.51	0.18	0.04	0.87	0.15
	rs7129071	11	122656412	A	G	103	0.0309	0.01	0.002	0.0257	0.0114	0.02	0.0286	0.0075	0.000138	0.73	0.87	0.85	0.86	0.76	0.97	0.96	0.21	0.02	0.96	0.94	0.86	0.79	0.93	0.79	1	1	0.94	0.81	0.32	0.16	0.98	0.97
	rs871843	11	122741587	T	C	104	-0.0258	0.0097	0.00797	-0.0344	0.011	0.00174	-0.0296	0.0073	4.91e-05	0.55	0.99	1	1	1	0.94	0.96	0.68	0.5	0.8	0.61	1	1	1	1	0.41	0.03	0.35	0.03	0.37	0.03	0.37	0.04
	rs7111924	11	122995394	A	G	105	-0.0367	0.0097	0.000144	-0.0308	0.011	0.00513	-0.0342	0.0073	2.58e-06	0.69	0.83	0.84	0.07	0.00484	0.52	0.00488	0.93	0.91	0.49	0.00462	1	1	1	1	0.83	0.81	0.93	0.86	0.83	0.82	0.92	0.8
	rs7309619	12	967689	C	T	106	-0.0257	0.0098	0.0085	-0.0381	0.0111	0.00062	-0.0311	0.0073	2.29e-05	0.4	0.87	0.77	0.46	0.03	1	1	1	1	0.99	0.99	0.94	0.94	0.95	0.94	0.92	0.81	1	1	0.92	0.83	0.85	0.78
	rs7487637	12	47821042	A	G	107	-0.0294	0.0105	0.00499	-0.0332	0.012	0.00563	-0.031	0.0079	8.32e-05	0.81	1	1	0.97	0.95	1	1	0.46	0.26	0.87	0.67	0.37	0.03	0.38	0.03	0.91	0.87	0.84	0.63	0.93	0.87	0.87	0.7
	rs71455249	12	53478601	G	T	108	0.0428	0.0161	0.00803	0.0522	0.0186	0.00495	0.0468	0.0122	0.000122	0.7	1	1	0.57	0.2	0.96	0.93	0.72	0.54	1	1	0.93	0.89	0.92	0.89	0.48	0.09	0.46	0.03	0.37	0.03	0.47	0.03
	rs7969195	12	53549005	A	G	108	0.0395	0.0145	0.00649	0.0459	0.017	0.0068	0.0422	0.011	0.00013	0.77	1	1	0.79	0.59	0.99	0.99	0.45	0.19	1	1	0.86	0.71	0.84	0.71	0.38	0.04	0.5	0.03	0.34	0.03	0.51	0.03
	rs771632	12	77160141	A	G	109	0.0252	0.0094	0.00758	0.0334	0.0107	0.00183	0.0288	0.0071	4.85e-05	0.57	0.95	0.96	0.94	0.83	1	1	1	1	0.95	0.84	0.58	0.3	0.45	0.3	0.8	0.67	0.35	0.04	0.9	0.81	0.55	0.28
	rs3782707	12	106791409	A	G	110	0.0369	0.0115	0.00139	0.0269	0.0134	0.04	0.0326	0.0087	0.00019	0.57	0.42	0.18	0.82	0.75	0.94	0.8	0.67	0.59	0.96	0.87	0.49	0.4	0.86	0.4	0.2	0.04	1	1	0.17	0.03	1	1
	rs2589265	12	106854745	T	C	110	-0.0577	0.0148	0.000101	-0.0111	0.017	0.51	-0.0375	0.0112	0.000788	0.04	0.9	0.91	0.78	0.81	0.99	0.97	0.78	0.77	0.99	0.9	0.05	0.18	0.92	0.18	0.32	0.35	0.99	1	0.76	0.78	0.98	1
	rs181920808	12	122915817	C	T	111	0.1212	0.0306	7.66e-05	0.0492	0.0348	0.16	0.0898	0.023	9.56e-05	0.12	0.84	0.86	0.71	0.66	0.99	0.94	0.5	0.48	1	1	0.86	0.85	0.97	0.85	0.05	0.05	0.97	0.83	0.04	0.04	0.97	0.76
	rs12813758	12	123716747	T	C	111	0.0191	0.0098	0.05	0.0365	0.0113	0.0012	0.0266	0.0074	0.000322	0.25	0.87	0.51	0.73	0.11	1	1	0.85	0.46	0.57	0.43	0.97	0.97	0.97	0.97	0.65	0.06	0.54	0.21	0.61	0.04	0.77	0.64
	rs7135542	12	123744882	T	C	111	0.022	0.0098	0.02	0.04	0.0112	0.000344	0.0298	0.0074	5.12e-05	0.23	0.87	0.73	0.6	0.03	1	1	0.82	0.58	0.9	0.74	1	1	1	1	0.56	0.03	0.31	0.13	0.64	0.14	0.72	0.6
	12:123733141:T:C	12	123733141	C	T	112	0.0225	0.0097	0.02	0.0399	0.0111	0.000321	0.0301	0.0073	3.86e-05	0.24	0.94	0.88	0.66	0.18	1	1	0.81	0.58	0.89	0.88	1	1	1	1	0.53	0.02	0.28	0.11	0.53	0.06	0.69	0.58
	rs7989531	13	40937720	C	T	113	-0.0251	0.01	0.01	-0.035	0.0114	0.00221	-0.0294	0.0075	9.83e-05	0.51	0.58	0.05	0.98	0.97	1	1	0.88	0.72	0.93	0.92	0.95	0.84	0.89	0.84	0.69	0.35	1	1	0.58	0.18	0.83	0.69
	rs61949019	13	48859589	T	G	114	-0.0842	0.0203	3.36e-05	0.0185	0.0228	0.42	-0.0388	0.0152	0.01	0.000767	1	1	0.03	0.4	0.97	0.87	0.83	0.89	0.99	0.94	0.83	0.9	0.98	0.9	1	1	0.98	0.76	1	1	0.98	0.91
	rs3759582	14	103523555	C	A	115	-0.0475	0.014	0.000669	-0.0492	0.0159	0.00198	-0.0483	0.0105	4.3e-06	0.93	0.7	0.66	0.94	0.93	0.93	0.94	0.72	0.66	0.95	0.85	0.56	0.48	0.56	0.48	0.97	0.97	0.36	0.03	0.82	0.81	0.38	0.03
	rs60686524	14	105431071	A	G	116	0.1335	0.043	0.00189	0.1067	0.05	0.03	0.1221	0.0326	0.000179	0.68	1	1	1	1	0.97	0.95	0.67	0.58	1	1	0.9	0.89	0.95	0.89	0.28	0.08	0.95	0.91	0.2	0.04	1	1
	rs7153753	14	105632083	A	G	117	-0.0287	0.0105	0.00654	-0.0345	0.0119	0.00369	-0.0312	0.0079	7.49e-05	0.72	0.87	0.77	0.71	0.49	1	1	1	0.99	1	1	0.93	0.9	0.93	0.9	0.92	0.89	0.68	0.25	0.94	0.9	0.44	0.04
	rs78477401	15	23927817	T	C	118	-0.0675	0.0236	0.00421	-0.0552	0.028	0.05	-0.0624	0.018	0.000541	0.74	0.9	0.86	0.36	0.04	0.99	0.93	0.9	0.79	0.96	0.96	0.68	0.53	0.9	0.53	0.89	0.84	0.95	0.83	0.95	0.94	0.95	0.82
	rs10618189	15	40295523	G	GGA	119	0.0248	0.0113	0.03	0.0503	0.0128	8.42e-05	0.0361	0.0085	2.18e-05	0.14	1	1	1	1	0.91	0.96	0.59	0.00758	0.92	0.87	0.64	0.02	0.06	0.02	0.62	0.08	0.85	0.75	0.54	0.03	0.8	0.7
	rs10163093	15	40314717	T	C	120	0.0727	0.0182	6.84e-05	-0.0075	0.0205	0.71	0.0372	0.0136	0.00634	0.00346	0.94	0.94	0.36	0.55	0.99	0.98	0.21	0.51	0.99	0.93	0.04	0.38	0.98	0.38	0.86	0.91	0.99	0.79	0.84	0.9	0.98	0.9
	rs143569302	15	40965923	T	C	121	-0.0634	0.024	0.00828	-0.0804	0.0273	0.00327	-0.0708	0.018	8.72e-05	0.64	0.53	0.03	0.45	0.04	0.95	0.96	0.93	0.83	0.93	0.88	0.93	0.84	0.91	0.84	0.92	0.85	0.86	0.69	0.98	0.98	0.99	0.99
	rs11857726	15	41238161	A	G	121	-0.0175	0.0101	0.08	-0.0453	0.0116	8.84e-05	-0.0296	0.0076	0.000102	0.07	0.83	0.03	0.76	0.04	0.91	0.96	0.81	0.11	0.44	0.34	0.8	0.03	0.07	0.03	0.89	0.49	0.81	0.67	0.97	0.9	0.91	0.9
	rs28615543	15	41263817	G	A	121	-0.0194	0.01	0.05	-0.0368	0.0115	0.00137	-0.0269	0.0075	0.000361	0.25	0.77	0.06	0.7	0.06	0.92	0.94	0.68	0.04	0.45	0.25	0.73	0.06	0.25	0.06	0.7	0.08	0.86	0.72	0.86	0.44	0.91	0.89
	rs28421746	15	44188909	A	G	122	-0.073	0.0223	0.00106	-0.0474	0.025	0.06	-0.0616	0.0166	0.000212	0.44	0.49	0.36	0.85	0.83	1	1	0.15	0.03	0.99	0.99	0.73	0.63	0.92	0.63	0.25	0.13	0.99	0.98	0.2	0.09	0.96	0.85
	rs12912855	15	50281066	T	C	123	-0.0009	0.0098	0.92	-0.0449	0.011	4.54e-05	-0.0203	0.0073	0.00543	0.00282	1	0.89	1	1	1	1	1	0.72	1	1	1	0.28	0.04	0.28	1	0.96	0.86	0.9	1	0.98	0.89	0.92
	rs3131612	15	50504864	T	C	123	-0.0259	0.0109	0.02	-0.0388	0.0122	0.00149	-0.0316	0.0081	0.0001	0.43	0.87	0.74	0.97	0.83	0.99	1	0.91	0.76	1	1	1	1	1	1	0.52	0.04	0.64	0.34	0.54	0.08	0.88	0.8
	rs1551445	15	58836359	G	A	124	-0.0546	0.0124	1.14e-05	-0.0239	0.0138	0.08	-0.0408	0.0092	9.99e-06	0.1	0.85	0.87	0.5	0.44	1	1	0.79	0.73	0.96	0.85	1	1	1	1	1	1	0.85	0.15	0.48	0.45	0.79	0.02
	rs12910580	15	58979854	C	T	124	-0.0497	0.0111	7.99e-06	-0.0249	0.0123	0.04	-0.0385	0.0082	3.01e-06	0.13	0.92	0.94	0.03	0.02	1	1	0.82	0.76	0.96	0.87	0.96	0.96	0.96	0.96	0.97	0.97	0.78	0.1	0.69	0.69	0.74	0.05
	rs77274335	15	59014125	G	A	124	-0.0634	0.0184	0.000575	-0.0516	0.0206	0.01	-0.0582	0.0137	2.25e-05	0.67	0.22	0.02	0.79	0.77	0.96	0.95	0.85	0.82	1	1	0.89	0.89	0.94	0.89	0.93	0.91	0.88	0.71	0.78	0.78	0.95	0.92
	rs4984292	15	63485463	T	C	125	0.0468	0.0139	0.000791	0.0338	0.0155	0.03	0.041	0.0104	7.66e-05	0.53	0.25	0.04	0.78	0.76	0.99	0.96	1	1	0.94	0.72	0.81	0.74	0.92	0.74	0.79	0.76	0.92	0.71	1	1	0.92	0.71
	rs6494466	15	64216564	A	G	126	0.0241	0.0107	0.02	0.0477	0.0122	9.47e-05	0.0344	0.008	1.96e-05	0.15	1	1	0.6	0.04	0.89	0.93	0.95	0.87	0.9	0.88	0.96	0.84	0.85	0.84	0.91	0.79	0.67	0.48	0.91	0.81	0.78	0.67
	rs12903896	15	74760154	C	T	127	-0.0248	0.0097	0.01	-0.0295	0.011	0.00748	-0.0269	0.0073	0.00023	0.75	0.73	0.36	0.93	0.75	1	1	0.43	0.04	1	1	0.51	0.1	0.46	0.1	0.81	0.67	0.87	0.69	0.99	0.98	0.99	0.98
	rs6495171	15	75373282	A	G	128	0.0396	0.0153	0.00985	0.05	0.0183	0.00642	0.0439	0.0118	0.000194	0.66	0.73	0.36	0.95	0.85	1	1	0.42	0.03	0.94	0.81	0.46	0.04	0.39	0.04	0.43	0.04	0.49	0.03	0.4	0.03	0.5	0.03
	rs2469534	15	76317382	A	G	129	-0.0505	0.011	4.6e-06	-0.0111	0.0124	0.37	-0.0332	0.0082	5.73e-05	0.02	1	1	0.02	0.07	0.98	0.98	0.91	0.89	0.98	0.76	0.86	0.85	0.98	0.85	0.9	0.89	0.99	0.7	0.96	0.94	0.98	0.71
	rs2456031	15	76319498	A	G	129	-0.0552	0.0113	1.06e-06	-0.0113	0.0127	0.37	-0.0358	0.0084	2.28e-05	0.00984	1	1	0.03	0.04	0.98	0.98	0.9	0.88	0.98	0.77	0.86	0.85	0.98	0.85	0.9	0.88	0.99	0.69	0.97	0.95	0.98	0.7
	rs10596049	15	85030704	CTT	C	130	-0.0287	0.0097	0.00305	-0.0335	0.011	0.00223	-0.0308	0.0073	2.2e-05	0.74	1	1	1	1	1	1	0.79	0.68	0.84	0.65	0.31	0.02	0.29	0.02	0.89	0.86	0.94	0.92	1	1	0.98	0.97
	rs11649031	16	377516	T	C	131	0.0303	0.0095	0.00141	0.0287	0.0108	0.00783	0.0296	0.0071	3.29e-05	0.91	0.97	0.98	0.81	0.74	1	1	0.17	0.05	0.96	0.96	1	1	1	1	0.87	0.84	1	1	0.91	0.88	0.93	0.87
	rs4984716	16	913104	A	G	132	-0.0194	0.0128	0.13	-0.0501	0.0148	0.000744	-0.0325	0.0097	0.000812	0.12	0.94	0.82	0.82	0.05	0.9	0.95	0.95	0.78	0.91	0.76	0.97	0.94	0.95	0.94	0.97	0.89	0.85	0.76	0.94	0.82	1	1
	rs12923849	16	10968140	A	G	133	-0.0459	0.0128	0.000323	-0.0216	0.0148	0.15	-0.0355	0.0097	0.000238	0.21	1	1	0.11	0.04	0.99	0.93	0.9	0.88	0.97	0.87	0.85	0.82	0.97	0.82	0.82	0.79	0.95	0.56	0.78	0.78	0.95	0.56
	rs2286975	16	11020149	A	G	133	-0.0307	0.0106	0.00389	-0.0263	0.0122	0.03	-0.0288	0.008	0.00033	0.79	1	1	0.92	0.82	0.99	0.94	0.83	0.7	0.95	0.84	1	1	1	1	0.31	0.05	0.69	0.04	0.32	0.07	0.67	0.04
	rs3862469	16	11100223	T	C	133	-0.0318	0.0101	0.0017	-0.0208	0.0116	0.07	-0.027	0.0076	0.000396	0.48	0.91	0.92	0.98	0.97	0.98	0.96	0.52	0.47	0.97	0.53	0.99	0.99	0.99	0.99	0.22	0.06	0.79	0.05	0.19	0.05	0.77	0.05
	rs153103	16	28517302	C	T	134	0.0401	0.0099	4.94e-05	0.0068	0.0114	0.55	0.0258	0.0074	0.000544	0.03	0.99	1	0.03	0.07	0.98	0.95	0.02	0.04	0.95	0.07	0.15	0.13	0.94	0.13	1	1	0.97	0.58	0.31	0.28	0.93	0.05
	rs11150623	16	28869680	G	T	134	0.0372	0.0097	0.000122	0.0227	0.0109	0.04	0.0309	0.0073	2.14e-05	0.32	0.93	0.95	0.06	0.02	1	1	0.82	0.77	0.75	0.02	0.66	0.56	0.89	0.56	0.51	0.49	0.94	0.79	0.9	0.88	0.73	0.06
	rs56933819	16	28929595	G	T	134	0.0345	0.0097	0.000352	0.0232	0.0109	0.03	0.0295	0.0072	4.43e-05	0.44	0.9	0.92	0.12	0.05	0.99	0.99	0.85	0.81	0.74	0.05	0.78	0.7	0.92	0.7	0.62	0.59	0.93	0.75	0.92	0.9	0.68	0.03
	rs62037422	16	28951691	C	T	134	0.0412	0.0097	2.04e-05	0.0253	0.0109	0.02	0.0342	0.0072	2.29e-06	0.28	0.99	0.99	0.05	0.05	1	1	0.84	0.79	0.67	0.00454	0.83	0.78	0.93	0.78	0.64	0.61	0.94	0.83	0.9	0.88	0.74	0.12
	rs1137843	16	28966392	C	T	134	0.0404	0.0097	3.09e-05	0.0234	0.011	0.03	0.0329	0.0073	5.83e-06	0.24	1	1	0.02	0.02	0.98	0.99	0.84	0.79	0.73	0.00933	0.83	0.77	0.94	0.77	0.58	0.56	0.95	0.85	0.89	0.87	0.81	0.18
	rs3815822	16	29861040	G	A	135	0.0297	0.0095	0.00185	0.0196	0.0108	0.07	0.0253	0.0071	0.000406	0.48	0.87	0.85	0.26	0.05	1	1	0.88	0.8	1	1	0.91	0.91	0.96	0.91	0.48	0.43	0.95	0.69	1	1	0.89	0.36
	rs143504748	16	29950023	T	C	135	-0.0806	0.0212	0.000143	-0.0838	0.0244	0.00061	-0.082	0.016	3.1e-07	0.92	1	1	0.07	0.00848	0.47	0.36	0.41	0.41	0.89	0.74	0.89	0.89	0.9	0.89	0.96	0.94	0.81	0.67	0.25	0.22	0.73	0.62
	rs4077410	16	29986879	A	G	135	0.0483	0.0097	5.66e-07	0.0302	0.011	0.0059	0.0404	0.0072	2.5e-08	0.21	0.00707	0.00392	0.000819	0.000271	1	1	0.1	0.11	0.91	0.74	0.98	0.98	0.98	0.98	0.82	0.79	0.9	0.73	0.02	0.02	0.66	0.18
	rs4787491	16	30004016	A	G	135	0.0435	0.0097	8.17e-06	0.0367	0.011	0.000887	0.0405	0.0073	2.97e-08	0.64	0.00993	0.0019	0.00839	0.000272	1	1	0.15	0.16	0.94	0.85	0.89	0.89	0.9	0.89	0.9	0.88	0.91	0.89	0.05	0.05	0.56	0.43
	rs11649274	16	30015148	A	G	135	-0.0571	0.0097	4.63e-09	-0.045	0.0111	4.76e-05	-0.0518	0.0073	1.38e-12	0.41	0.03	0.01	1.12e-05	3.5e-06	0.76	0.76	0.00141	0.00122	0.93	0.83	1	1	1	1	0.19	0.19	0.85	0.78	1.11e-05	6.55e-07	0.12	0.06
	rs12935701	16	30015427	T	C	135	-0.057	0.0097	4.87e-09	-0.0451	0.0111	4.66e-05	-0.0518	0.0073	1.41e-12	0.42	0.03	0.01	1.17e-05	3.39e-06	0.75	0.75	0.00128	0.0011	0.93	0.83	1	1	1	1	0.19	0.19	0.85	0.78	1.16e-05	6.09e-07	0.13	0.06
	rs147406823	16	30026872	A	G	135	-0.2428	0.0549	9.9e-06	-0.1259	0.0535	0.02	-0.1828	0.0383	1.85e-06	0.13	0.35	0.23	1	1	0.98	0.93	0.91	0.88	0.99	0.99	0.84	0.81	0.94	0.81	0.77	0.74	0.63	0.00849	0.86	0.84	0.66	0.05
	rs3809627	16	30091839	A	C	135	0.0385	0.0096	6.03e-05	0.0283	0.0108	0.00892	0.034	0.0072	2.18e-06	0.48	0.3	0.19	0.04	0.00211	0.63	0.26	0.33	0.34	0.94	0.83	0.84	0.79	0.91	0.79	0.8	0.77	0.87	0.67	0.03	0.02	0.54	0.03
	rs62057756	16	30105932	A	G	135	-0.0513	0.0098	1.61e-07	-0.0473	0.0111	2.17e-05	-0.0495	0.0073	1.6e-11	0.79	0.03	0.02	0.000265	1.32e-06	0.74	0.73	0.00177	0.00155	0.93	0.85	1	1	1	1	0.21	0.21	0.88	0.85	0.000273	1.48e-06	0.21	0.12
	rs56079926	16	30109051	T	C	135	0.0304	0.0099	0.00221	0.0297	0.0111	0.00777	0.0301	0.0074	5.02e-05	0.96	0.67	0.53	0.28	0.02	0.56	0.02	0.32	0.23	0.96	0.88	0.8	0.69	0.82	0.69	0.91	0.89	0.93	0.81	0.22	0.04	0.65	0.13
	rs77689392	16	30413091	A	G	135	-0.0201	0.0365	0.58	-0.1622	0.0387	2.84e-05	-0.0869	0.0265	0.00107	0.00757	0.97	0.73	0.95	0.25	0.91	0.96	0.98	0.81	0.84	0.68	0.97	0.69	0.71	0.69	0.97	0.64	0.04	0.08	0.97	0.83	0.04	0.08
	rs7195241	16	30458636	T	C	135	-0.0537	0.0141	0.000145	-0.0677	0.0165	4.35e-05	-0.0596	0.0107	2.99e-08	0.52	0.95	0.97	0.16	0.14	0.75	0.75	0.99	0.99	0.92	0.79	0.91	0.92	0.92	0.92	0.07	0.00127	0.06	0.00223	0.35	0.31	0.22	0.13
	rs6565192	16	30574214	C	T	135	-0.0366	0.0096	0.000136	-0.0335	0.0109	0.00217	-0.0353	0.0072	1.02e-06	0.83	0.81	0.82	0.83	0.82	0.95	0.96	0.04	0.03	0.94	0.87	0.12	0.11	0.33	0.11	0.07	0.00294	0.37	0.00345	0.98	0.96	0.63	0.41
	rs7187802	16	30628389	A	G	135	-0.0473	0.0099	2.01e-06	-0.0278	0.0113	0.01	-0.0388	0.0075	2.09e-07	0.2	1	1	0.55	0.49	1	1	0.17	0.18	0.62	0.08	0.03	0.03	0.49	0.03	0.00412	0.0026	0.59	0.00936	0.61	0.6	0.77	0.21
	rs8048448	16	30680887	C	T	135	-0.0534	0.0111	1.44e-06	-0.0433	0.0125	0.000541	-0.049	0.0083	3.61e-09	0.54	1	1	0.00189	0.000836	0.91	0.96	0.00136	1.8e-05	0.28	0.2	0.00152	1.62e-05	0.17	1.62e-05	0.37	0.37	0.86	0.81	0.92	0.9	0.93	0.92
	rs7204278	16	30718953	G	A	135	-0.0533	0.0108	8.38e-07	-0.039	0.0122	0.00148	-0.047	0.0081	6.77e-09	0.38	1	1	0.00117	0.000759	0.93	0.96	0.00087	3.38e-05	0.42	0.21	0.000936	3.21e-05	0.25	3.21e-05	0.35	0.35	0.89	0.83	0.93	0.91	0.94	0.94
	rs28853644	16	30789706	T	C	135	-0.0465	0.0105	9.26e-06	-0.0404	0.0118	0.000636	-0.0438	0.0078	2.37e-08	0.7	1	1	0.00931	0.000685	0.87	0.93	0.00595	9.19e-05	0.32	0.23	0.0075	9.45e-05	0.18	9.45e-05	0.65	0.62	0.85	0.78	0.82	0.81	0.9	0.89
	rs2878304	16	30867045	C	T	135	-0.0547	0.0106	2.34e-07	-0.05	0.012	3.1e-05	-0.0526	0.0079	3.3e-11	0.77	1	1	0.17	0.15	1	1	0.000336	0.000271	0.17	0.14	0.000664	0.00065	0.03	0.00065	0.19	0.18	0.05	0.02	0.95	0.94	0.3	0.19
	rs1458201	16	30904808	A	G	135	-0.0493	0.011	7.45e-06	-0.056	0.0124	6.52e-06	-0.0523	0.0082	2.26e-10	0.68	0.86	0.88	0.59	0.53	0.77	0.78	0.04	0.04	0.42	0.33	0.00826	0.00678	0.0088	0.00678	0.01	0.01	0.01	0.000447	0.99	0.99	0.07	0.03
	rs2054213	16	30960489	A	G	135	-0.0394	0.0098	6.14e-05	-0.0443	0.0112	7.51e-05	-0.0415	0.0074	1.88e-08	0.74	0.86	0.88	0.87	0.87	1	1	0.13	0.14	0.8	0.63	0.15	0.13	0.13	0.13	0.04	0.003	0.08	9.13e-05	0.96	0.94	0.08	0.00111
	rs4889603	16	30970904	G	A	135	0.0409	0.0096	2.17e-05	0.0381	0.0109	0.000506	0.0397	0.0072	4.15e-08	0.85	0.95	0.97	0.03	0.03	0.89	0.94	0.04	0.04	0.9	0.88	0.28	0.24	0.28	0.24	0.02	0.000139	0.23	0.000142	0.88	0.86	0.23	0.000132
	rs17708638	16	31159853	T	C	135	-0.0346	0.01	0.000542	-0.0318	0.0112	0.00468	-0.0334	0.0075	8.07e-06	0.85	0.86	0.88	0.89	0.88	0.52	0.1	0.63	0.58	0.78	0.51	0.52	0.44	0.64	0.44	0.77	0.74	0.45	0.00648	0.91	0.9	0.47	0.00615
	rs2735393	16	31184784	C	T	135	-0.0323	0.0101	0.00134	-0.0327	0.0113	0.00396	-0.0325	0.0075	1.63e-05	0.98	0.87	0.88	0.82	0.75	0.5	0.05	0.86	0.79	0.87	0.68	0.8	0.71	0.83	0.71	0.81	0.75	0.43	0.0058	0.98	0.97	0.45	0.00871
	rs11150612	16	31346439	A	G	135	0.0325	0.01	0.00121	0.0245	0.0114	0.03	0.029	0.0075	0.000119	0.6	0.88	0.89	0.74	0.67	0.99	0.93	0.42	0.41	0.95	0.6	0.63	0.52	0.87	0.52	0.3	0.19	0.69	0.04	1	1	0.73	0.07
	16:30086868:GTGA:G	16	30086868	G	GTGA	136	-0.0541	0.01	6.32e-08	-0.0443	0.0113	9.22e-05	-0.0498	0.0075	3.09e-11	0.51	1	1	1	1	0.81	0.84	0.000793	0.000662	0.91	0.76	1	1	1	1	0.16	0.16	0.89	0.87	0.00012	2.13e-06	0.21	0.11
	rs72801310	16	69572340	G	A	137	-0.0746	0.0226	0.00098	-0.0632	0.0253	0.01	-0.0696	0.0169	3.79e-05	0.74	0.92	0.93	0.2	0.04	0.97	0.96	0.77	0.7	0.95	0.95	0.81	0.72	0.87	0.72	0.87	0.85	0.94	0.88	0.99	0.99	0.93	0.82
	rs8051212	16	71461621	C	T	138	0.027	0.01	0.00709	0.0318	0.0114	0.0053	0.0291	0.0075	0.000112	0.75	0.68	0.32	0.94	0.82	1	1	0.58	0.39	0.96	0.87	0.41	0.05	0.37	0.05	0.61	0.34	1	1	0.7	0.52	1	1
	rs181855427	16	71685234	A	G	138	0.1212	0.0274	1.01e-05	0.0175	0.0299	0.56	0.0737	0.0202	0.000264	0.01	0.76	0.74	0.79	0.77	0.99	0.94	0.84	0.79	0.97	0.69	0.84	0.79	0.98	0.79	0.01	0.09	0.97	0.61	0.41	0.38	0.98	0.77
	rs185133	16	79565585	C	A	139	-0.0482	0.011	1.18e-05	-0.0064	0.0124	0.61	-0.0297	0.0082	0.0003	0.01	0.94	0.96	0.27	0.23	0.99	0.93	0.96	0.95	0.99	1	0.84	0.81	0.98	0.81	1	1	0.95	0.04	1	1	0.95	0.04
	rs7499048	16	87917637	G	A	140	0.0199	0.0099	0.05	0.0375	0.0112	0.000835	0.0276	0.0074	0.000204	0.24	0.95	0.9	1	0.82	1	1	0.66	0.06	1	1	0.98	0.98	0.98	0.98	0.64	0.04	0.28	0.03	0.6	0.03	0.29	0.03
	rs113477736	16	88895666	T	C	141	-0.0694	0.0214	0.00119	-0.064	0.0244	0.00877	-0.0671	0.0161	3.12e-05	0.87	0.3	0.03	0.35	0.25	0.97	0.96	0.83	0.76	0.98	0.98	0.82	0.74	0.87	0.74	0.99	0.99	0.91	0.74	1	1	0.92	0.77
	rs34901677	16	89258762	G	A	141	-0.0675	0.0194	0.000493	-0.0539	0.0219	0.01	-0.0615	0.0145	2.24e-05	0.64	0.47	0.35	0.19	0.13	0.99	0.95	0.18	0.19	0.96	0.88	0.13	0.05	0.49	0.05	1	1	0.94	0.88	1	1	1	1
	rs4785755	16	89971420	G	A	141	-0.0214	0.0106	0.04	-0.0483	0.0123	8.28e-05	-0.0329	0.008	4.11e-05	0.1	0.74	0.0089	0.98	0.87	1	1	0.93	0.77	0.94	0.93	0.8	0.25	0.25	0.25	1	1	0.95	0.93	1	1	1	1
	rs117078447	16	90000032	C	T	141	-0.0568	0.0138	3.96e-05	-0.0607	0.0159	0.000136	-0.0585	0.0104	2.1e-08	0.85	0.86	0.88	0.03	0.00646	0.89	0.94	0.83	0.78	0.89	0.88	0.7	0.61	0.61	0.61	1	1	0.85	0.77	1	1	0.97	0.97
	rs56385719	17	1706931	T	C	142	0.0571	0.0219	0.00909	0.0913	0.0262	0.000501	0.0712	0.0168	2.32e-05	0.32	0.9	0.8	1	1	0.91	0.96	0.86	0.7	0.9	0.89	0.94	0.93	0.94	0.93	0.42	0.03	0.23	0.03	0.38	0.02	0.23	0.02
	rs4790812	17	1714841	A	G	143	-0.0416	0.0104	6.01e-05	-0.0218	0.0117	0.06	-0.0329	0.0078	2.29e-05	0.21	0.87	0.89	0.05	0.04	0.99	0.93	0.71	0.66	0.96	0.86	1	1	1	1	0.11	0.1	0.77	0.03	0.05	0.04	0.76	0.03
	rs62090040	17	1722250	G	A	143	-0.0425	0.0102	2.97e-05	-0.0208	0.0115	0.07	-0.033	0.0076	1.55e-05	0.16	0.84	0.86	0.03	0.03	0.99	0.93	0.77	0.71	0.96	0.87	1	1	1	1	0.14	0.13	0.79	0.03	0.05	0.04	0.77	0.02
	rs67735224	17	1723791	T	G	143	-0.0464	0.0105	1.09e-05	-0.0152	0.0119	0.2	-0.0327	0.0079	3.52e-05	0.05	0.82	0.84	0.02	0.05	0.99	0.93	0.82	0.77	0.98	0.88	1	1	1	1	0.24	0.24	0.89	0.04	0.13	0.11	0.88	0.03
	rs118103201	17	1749150	A	G	143	-0.0512	0.0143	0.000349	-0.034	0.0159	0.03	-0.0435	0.0107	4.41e-05	0.42	1	1	0.77	0.75	0.98	0.96	0.1	0.1	0.97	0.88	0.93	0.93	0.95	0.93	0.11	0.04	0.7	0.03	0.09	0.03	0.68	0.03
	rs4790821	17	1750754	G	A	143	0.0402	0.0112	0.000345	0.0358	0.0129	0.00537	0.0383	0.0085	6.02e-06	0.8	0.85	0.87	0.82	0.81	1	1	0.08	0.00167	0.89	0.7	1	1	1	1	0.11	0.00287	0.47	0.00293	0.08	0.00214	0.48	0.00279
	rs58147322	17	1752311	T	C	143	0.0411	0.0113	0.00026	0.0372	0.0129	0.00393	0.0394	0.0085	3.38e-06	0.82	0.85	0.87	0.82	0.81	1	1	0.06	0.00275	0.86	0.66	1	1	1	1	0.09	0.00186	0.43	0.00194	0.07	0.00135	0.45	0.00184
	rs4790874	17	2091883	C	T	144	0.0282	0.0094	0.00279	0.0275	0.0107	0.01	0.0279	0.0071	8.3e-05	0.96	0.4	0.03	0.94	0.91	1	1	0.42	0.34	0.58	0.07	0.29	0.05	0.45	0.05	0.86	0.79	0.64	0.07	0.83	0.78	0.75	0.24
	rs2447097	17	2374770	T	G	144	0.0235	0.0095	0.01	0.0334	0.0108	0.00189	0.0278	0.0071	8.99e-05	0.49	0.58	0.02	0.95	0.76	1	1	0.89	0.73	0.92	0.88	0.58	0.19	0.38	0.19	0.92	0.79	0.36	0.02	0.99	0.99	0.37	0.02
	rs1381247	17	2399093	C	T	144	-0.0342	0.01	0.000678	-0.0354	0.0113	0.0017	-0.0347	0.0075	3.78e-06	0.94	0.24	0.01	0.48	0.42	0.92	0.93	0.82	0.77	1	1	0.15	0.03	0.26	0.03	0.84	0.82	0.65	0.34	0.9	0.88	0.46	0.12
	rs9911305	17	2405894	G	A	144	-0.0383	0.0104	0.000237	-0.0254	0.0116	0.03	-0.0326	0.0078	2.73e-05	0.41	0.13	0.02	0.26	0.22	0.98	0.98	0.74	0.68	0.97	0.96	0.08	0.02	0.6	0.02	0.81	0.78	0.87	0.43	0.87	0.85	0.81	0.2
	rs75364523	17	4819826	A	G	145	0.0608	0.0161	0.000162	0.0313	0.0181	0.09	0.0478	0.012	7.4e-05	0.22	0.98	0.99	0.36	0.31	0.98	0.95	0.05	0.02	0.97	0.91	0.78	0.7	0.95	0.7	0.07	0.04	0.81	0.04	0.05	0.03	0.79	0.03
	rs72835074	17	4916592	G	A	145	0.0623	0.0151	3.73e-05	0.0411	0.0167	0.01	0.0528	0.0112	2.47e-06	0.35	1	1	0.06	0.05	0.98	0.93	0.02	0.00299	0.98	0.98	0.78	0.7	0.86	0.7	0.03	0.02	0.68	0.08	0.02	0.00441	0.59	0.02
	rs113426708	17	4920362	A	G	145	0.063	0.0151	3.09e-05	0.0398	0.0167	0.02	0.0525	0.0112	2.76e-06	0.3	1	1	0.06	0.05	0.97	0.96	0.01	0.00332	0.99	0.99	0.75	0.66	0.86	0.66	0.03	0.01	0.69	0.08	0.02	0.00491	0.61	0.01
	rs2233655	17	4946945	C	T	145	-0.0741	0.0322	0.02	-0.1302	0.0348	0.000182	-0.1	0.0236	2.33e-05	0.24	0.92	0.81	0.58	0.02	0.89	0.93	0.87	0.68	0.9	0.89	0.63	0.13	0.14	0.13	0.94	0.9	0.86	0.8	0.94	0.84	0.84	0.77
	rs111454129	17	4958971	C	A	145	0.0492	0.0139	0.000419	0.0365	0.0156	0.02	0.0436	0.0104	2.83e-05	0.55	0.95	0.96	0.13	0.02	0.97	0.98	0.09	0.01	0.95	0.85	0.98	0.98	0.99	0.98	0.12	0.03	0.81	0.27	0.09	0.02	0.7	0.08
	rs238233	17	4982687	G	A	145	0.0393	0.0096	4.27e-05	0.0079	0.0108	0.47	0.0255	0.0072	0.000394	0.03	0.76	0.75	0.04	0.1	1	1	0.35	0.36	0.98	0.83	1	1	0.99	1	1	1	0.98	0.66	0.67	0.66	0.93	0.1
	17:5057947:G:A	17	5057947	A	G	145	0.0435	0.01	1.35e-05	0.0408	0.0113	0.000305	0.0423	0.0075	1.6e-08	0.86	0.67	0.62	0.01	0.01	1	1	0.27	0.29	1	1	0.72	0.62	0.63	0.62	0.74	0.7	0.36	0.2	0.32	0.29	0.26	0.12
	rs12325828	17	5060034	T	G	145	0.0411	0.0099	3.61e-05	0.0395	0.0112	0.000437	0.0404	0.0074	5.85e-08	0.91	0.79	0.79	0.03	0.00808	0.95	0.97	0.19	0.2	0.99	0.99	0.54	0.45	0.45	0.45	0.75	0.72	0.4	0.19	0.31	0.28	0.31	0.13
	rs7216683	17	5070816	C	T	145	0.0456	0.0094	1.39e-06	0.024	0.0107	0.03	0.0362	0.0071	3.35e-07	0.13	0.00646	0.00478	0.22	0.19	0.98	0.94	0.39	0.4	0.94	0.83	0.39	0.33	0.79	0.33	0.91	0.89	0.75	0.12	0.91	0.89	0.65	0.00768
	rs9896474	17	5112677	T	C	145	-0.0373	0.0094	8.08e-05	0.0012	0.0108	0.91	-0.0205	0.0071	0.00383	0.00731	0.06	0.53	0.05	0.52	1	1	0.03	0.51	1	1	0.36	0.72	1	0.72	0.71	0.8	1	0.48	0.28	0.66	1	0.48
	rs75511804	17	5235009	T	C	145	0.0513	0.0138	0.000198	0.0469	0.0154	0.00228	0.0493	0.0103	1.53e-06	0.83	0.56	0.46	0.16	0.14	1	1	0.17	0.18	0.9	0.74	0.84	0.81	0.88	0.81	0.2	0.2	0.38	0.00275	0.08	0.07	0.39	0.00259
	rs57402520	17	5236512	A	G	145	0.0528	0.0138	0.000138	0.0467	0.0154	0.00244	0.0501	0.0103	1.18e-06	0.77	0.58	0.49	0.16	0.14	1	1	0.14	0.15	0.9	0.74	0.83	0.77	0.86	0.77	0.25	0.25	0.38	0.01	0.11	0.1	0.4	0.00185
	rs62075067	17	5313554	C	T	145	0.0611	0.0198	0.00208	0.076	0.0236	0.00127	0.0673	0.0152	9.44e-06	0.63	0.37	0.03	0.27	0.04	0.86	0.89	0.67	0.58	0.91	0.88	0.42	0.26	0.38	0.26	0.6	0.54	1	1	0.91	0.87	0.88	0.83
	rs72836385	17	5325197	A	G	145	-0.0547	0.018	0.00238	-0.0523	0.02	0.00896	-0.0536	0.0134	6.18e-05	0.93	0.38	0.05	0.97	0.95	0.98	0.93	0.87	0.78	0.89	0.68	1	1	1	1	0.91	0.9	1	1	1	1	0.93	0.85
	rs8066928	17	5424835	C	T	145	0.0403	0.0106	0.000142	0.0327	0.0119	0.00582	0.0369	0.0079	2.95e-06	0.63	0.09	0.00801	0.16	0.13	0.98	0.94	0.08	0.08	0.88	0.69	0.06	0.00657	0.38	0.00657	1	1	0.62	0.11	0.88	0.86	0.49	0.008
	rs11650692	17	5431358	A	G	145	0.0446	0.0105	2.06e-05	0.0111	0.0117	0.34	0.0298	0.0078	0.00014	0.03	0.02	0.08	0.02	0.09	0.98	0.94	0.06	0.06	0.98	0.87	0.03	0.08	0.91	0.08	0.9	0.88	0.91	0.07	0.71	0.71	0.91	0.06
	rs1050390	17	5432738	A	G	145	0.0455	0.011	3.35e-05	0.0314	0.0122	0.01	0.0392	0.0082	1.56e-06	0.39	0.03	0.00397	0.15	0.13	0.96	0.95	0.23	0.24	0.88	0.63	0.16	0.14	0.54	0.14	1	1	0.6	0.05	0.9	0.88	0.56	0.00423
	rs1050456	17	5432868	G	A	145	0.0438	0.011	6.85e-05	0.0258	0.0123	0.04	0.0358	0.0082	1.26e-05	0.27	0.06	0.02	0.17	0.15	0.97	0.96	0.21	0.23	0.95	0.65	0.16	0.14	0.71	0.14	0.96	0.95	0.72	0.04	0.87	0.85	0.69	0.02
	rs72839527	17	5436999	C	T	145	0.0528	0.0116	5.39e-06	0.0293	0.0129	0.02	0.0422	0.0086	9.49e-07	0.18	0.0069	0.00393	0.06	0.05	0.96	0.93	0.34	0.35	0.94	0.8	0.56	0.47	0.83	0.47	1	1	0.87	0.52	0.91	0.89	0.77	0.15
	rs75828101	17	4834619	AT	A	146	0.0641	0.0151	2.29e-05	0.0276	0.0166	0.1	0.0476	0.0112	2.16e-05	0.1	1	1	0.25	0.22	0.98	0.97	0.01	0.01	1	1	0.78	0.7	0.95	0.7	0.02	0.02	0.84	0.06	0.01	0.02	0.81	0.02
	rs446994	17	7213534	C	A	147	0.0317	0.0096	0.000948	0.0186	0.0109	0.09	0.026	0.0072	0.00031	0.37	0.55	0.44	0.83	0.81	1	1	0.66	0.61	0.88	0.18	0.32	0.25	0.89	0.25	0.17	0.05	0.81	0.05	0.14	0.04	0.8	0.04
	rs60073596	17	17967660	T	G	148	-0.0449	0.0099	6.11e-06	-0.0201	0.0112	0.07	-0.034	0.0074	4.7e-06	0.1	0.88	0.9	0.75	0.72	0.99	0.95	0.04	0.04	1	1	0.61	0.52	0.93	0.52	0.00963	0.00427	0.78	0.00428	0.00533	0.00325	0.77	0.00408
	rs9899355	17	17994929	T	C	148	-0.0368	0.0101	0.000277	-0.0258	0.0114	0.02	-0.032	0.0076	2.4e-05	0.47	1	1	0.83	0.82	0.96	0.95	0.07	0.01	0.96	0.95	0.52	0.44	0.82	0.44	0.09	0.03	0.66	0.02	0.07	0.02	0.64	0.02
	rs2974999	17	18094233	G	T	148	-0.0417	0.0103	4.97e-05	-0.01	0.0115	0.39	-0.0277	0.0077	0.00031	0.04	0.86	0.88	1	1	0.99	0.96	0.02	0.07	0.99	0.88	0.44	0.37	0.97	0.37	0.04	0.09	0.92	0.07	0.02	0.07	0.91	0.07
	rs7406870	17	31263599	G	A	149	0.0273	0.0102	0.00763	0.037	0.0115	0.0013	0.0316	0.0076	3.63e-05	0.53	0.89	0.8	0.94	0.78	1	1	0.53	0.29	0.88	0.71	0.46	0.11	0.28	0.11	0.4	0.01	0.32	0.01	0.36	0.01	0.33	0.01
	rs2525570	17	31354227	A	G	149	0.0262	0.0096	0.00624	0.0303	0.0109	0.00545	0.028	0.0072	0.000101	0.78	0.71	0.44	0.9	0.73	1	1	0.64	0.48	0.96	0.87	0.4	0.04	0.37	0.04	0.37	0.02	0.47	0.02	0.33	0.02	0.48	0.02
	rs82974	17	38908689	C	T	150	-0.038	0.0109	0.000463	-0.0266	0.0121	0.03	-0.0329	0.0081	4.58e-05	0.48	0.83	0.85	0.83	0.82	1	1	1	1	0.94	0.81	0.97	0.98	0.98	0.98	1	1	0.7	0.05	0.97	0.95	0.66	0.02
	rs226228	17	38908755	T	C	150	-0.0377	0.0109	0.00052	-0.027	0.0121	0.03	-0.0329	0.0081	4.68e-05	0.51	0.83	0.85	0.83	0.82	1	1	1	1	0.94	0.8	0.97	0.97	0.97	0.97	1	1	0.69	0.05	0.98	0.97	0.65	0.03
	rs62068170	17	39946957	G	A	151	0.0229	0.0097	0.02	0.0371	0.011	0.00074	0.0291	0.0073	6.15e-05	0.33	0.62	0.02	0.99	0.98	1	1	0.89	0.72	0.9	0.88	0.79	0.51	0.5	0.51	0.93	0.8	0.57	0.35	0.96	0.95	0.87	0.84
	rs9896800	17	49215967	C	T	152	-0.0337	0.01	0.000722	-0.0426	0.0113	0.000155	-0.0376	0.0075	4.71e-07	0.55	0.79	0.78	0.97	0.97	1	1	0.12	0.007	1	1	0.9	0.9	0.9	0.9	0.15	0.01	0.13	0.01	0.13	0.01	0.12	0.01
	rs9916779	17	49245384	A	G	152	0.0461	0.0094	1.03e-06	0.0338	0.0107	0.00163	0.0407	0.0071	9.04e-09	0.39	0.82	0.84	0.05	0.04	1	1	0.00103	0.00047	1	1	1	1	1	1	0.00237	0.000925	0.34	0.00098	0.0013	0.000639	0.36	0.000921
	rs12937634	17	49367080	C	T	152	0.0419	0.0094	8.59e-06	0.0343	0.0107	0.00139	0.0386	0.0071	4.96e-08	0.59	0.86	0.88	0.00873	0.00597	1	1	0.0056	0.00137	0.94	0.93	0.99	0.99	0.99	0.99	0.01	0.00265	0.33	0.00272	0.00688	0.00197	0.34	0.00259
	rs56366200	17	49399313	C	T	152	0.039	0.0095	4.2e-05	0.0452	0.0108	2.92e-05	0.0417	0.0071	5.35e-09	0.67	0.84	0.85	0.28	0.24	0.98	0.99	0.02	9.86e-05	0.93	0.93	0.88	0.88	0.89	0.88	0.03	0.000199	0.04	0.000206	0.02	0.000123	0.04	0.000192
	rs71379361	17	49418520	T	C	152	0.0252	0.0099	0.01	0.054	0.0113	1.7e-06	0.0378	0.0075	4.13e-07	0.05	0.98	0.99	0.9	0.71	0.92	0.95	0.44	0.00155	0.91	0.87	1	1	1	1	0.45	0.003	0.00471	0.00306	0.41	0.00225	0.00394	0.00292
	rs183118	17	55182704	G	A	153	-0.039	0.0133	0.00342	-0.0494	0.0155	0.00139	-0.0435	0.0101	1.69e-05	0.61	0.83	0.75	0.33	0.02	1	1	0.94	0.9	0.67	0.5	0.9	0.84	0.87	0.84	0.76	0.67	1	1	0.87	0.81	0.99	0.99
	rs4277405	17	63471557	C	T	154	-0.0462	0.0097	2.01e-06	-0.0701	0.0111	2.44e-10	-0.0566	0.0073	9.43e-15	0.1	0.74	0.72	0.79	0.77	1	1	0.68	0.63	0.95	0.94	1	1	1	1	0.36	0.36	0.36	0.2	0.04	0.03	0.16	0.08
	rs4311	17	63483402	T	C	154	-0.035	0.0094	0.000207	-0.0722	0.0107	1.88e-11	-0.0512	0.0071	5.27e-13	0.00936	0.84	0.85	0.77	0.75	1	1	0.81	0.76	0.96	0.95	0.88	0.88	0.88	0.88	0.16	0.16	0.78	0.61	0.06	0.01	0.64	0.52
	rs77706698	17	67957232	A	G	155	-0.0346	0.0133	0.00933	-0.0371	0.0149	0.01	-0.0357	0.0099	0.000319	0.9	0.56	0.06	0.77	0.54	0.99	0.94	0.6	0.35	0.61	0.07	0.94	0.94	0.95	0.94	0.66	0.36	0.94	0.81	0.39	0.04	0.94	0.84
	rs62086044	17	67974721	T	G	155	-0.0346	0.0117	0.00309	-0.0377	0.0131	0.00404	-0.036	0.0087	3.78e-05	0.86	0.41	0.03	0.67	0.51	0.97	0.96	0.5	0.41	0.46	0.00855	0.9	0.86	0.92	0.86	0.88	0.84	0.92	0.84	0.36	0.14	0.91	0.84
	rs34937122	17	68079772	G	A	155	-0.0335	0.0106	0.00159	-0.0383	0.012	0.0014	-0.0356	0.0079	7.46e-06	0.76	0.33	0.00329	0.48	0.37	1	1	0.87	0.8	0.33	0.12	0.85	0.78	0.84	0.78	0.93	0.91	0.79	0.62	0.62	0.56	1	1
	rs71389751	17	80316292	T	C	156	0.0368	0.0109	0.000735	0.029	0.0124	0.02	0.0334	0.0082	4.47e-05	0.63	0.95	0.97	0.47	0.41	0.97	0.97	0.85	0.82	1	1	0.58	0.49	0.82	0.49	0.76	0.73	0.63	0.03	0.66	0.65	0.64	0.04
	rs11653338	17	80551889	C	T	156	-0.0257	0.0094	0.0064	-0.0331	0.0108	0.00212	-0.0289	0.0071	4.6e-05	0.61	0.66	0.3	0.42	0.04	0.94	0.96	0.94	0.89	0.94	0.94	0.92	0.88	0.91	0.88	1	1	0.64	0.28	0.93	0.86	0.61	0.38
	rs11874246	18	45016824	T	C	157	-0.0375	0.0104	0.000308	-0.0177	0.0117	0.13	-0.0287	0.0078	0.000212	0.21	1	1	0.8	0.78	0.98	0.96	0.4	0.41	0.97	0.85	1	1	0.99	1	0.1	0.03	0.85	0.03	0.15	0.13	0.92	0.33
	rs8089938	18	46879534	C	T	158	-0.0412	0.0095	1.39e-05	-0.0061	0.0107	0.57	-0.0258	0.0071	0.000279	0.01	0.25	0.15	0.01	0.08	1	1	0.82	0.76	0.95	0.09	0.43	0.36	0.96	0.36	0.79	0.75	1	1	1	1	0.98	0.95
	rs2576051	18	47031513	A	G	158	-0.0411	0.0097	2.18e-05	-0.0105	0.0109	0.34	-0.0277	0.0072	0.000134	0.04	0.26	0.16	0.02	0.04	0.98	0.94	0.82	0.78	0.92	0.04	0.48	0.41	0.98	0.41	0.8	0.77	0.98	0.97	1	1	0.98	0.85
	rs1637998	19	961822	G	A	159	-0.0301	0.0105	0.00411	-0.0431	0.0118	0.000255	-0.0358	0.0078	4.79e-06	0.41	0.44	0.00198	0.9	0.75	1	1	0.89	0.76	0.15	0.12	0.9	0.8	0.82	0.8	0.97	0.97	0.85	0.79	0.96	0.96	1	1
	rs116904494	19	1003071	A	G	159	-0.0378	0.0209	0.07	-0.096	0.0235	4.47e-05	-0.0635	0.0156	4.84e-05	0.06	0.81	0.04	0.88	0.5	1	1	1	1	0.99	0.99	0.96	0.93	0.93	0.93	0.96	0.89	0.75	0.58	1	1	0.82	0.73
	rs2240160	19	1011216	A	G	159	-0.036	0.0118	0.00221	-0.0436	0.0133	0.00107	-0.0394	0.0088	8.23e-06	0.67	0.68	0.54	0.4	0.18	0.98	0.99	0.66	0.57	0.94	0.85	0.62	0.49	0.51	0.49	0.84	0.77	0.3	0.00781	0.65	0.57	0.31	0.0074
	rs3752237	19	1047162	A	G	159	0.0419	0.0098	1.89e-05	0.0097	0.0112	0.38	0.0279	0.0074	0.000149	0.03	0.55	0.45	0.87	0.86	1	1	0.3	0.32	0.98	0.97	0.85	0.82	0.98	0.82	0.02	0.05	0.98	0.41	0.01	0.04	0.97	0.32
	rs78410552	19	1048052	T	G	159	0.0862	0.0184	2.75e-06	0.0509	0.022	0.02	0.0717	0.0141	3.74e-07	0.22	0.94	0.96	0.86	0.86	0.99	0.93	0.62	0.58	0.96	0.87	0.93	0.93	0.95	0.93	0.02	0.01	0.94	0.81	0.01	0.01	0.95	0.94
	rs76348507	19	1048117	A	G	159	0.0863	0.0184	2.77e-06	0.0504	0.022	0.02	0.0715	0.0141	4.09e-07	0.21	0.95	0.96	0.88	0.87	0.99	0.93	0.6	0.56	0.97	0.88	0.94	0.94	0.95	0.94	0.02	0.01	0.94	0.81	0.01	0.01	0.95	0.92
	rs2042904	19	7210799	A	G	160	-0.0334	0.0096	0.000485	-0.0297	0.0109	0.00619	-0.0318	0.0072	9.58e-06	0.8	1	1	0.14	0.02	1	1	0.21	0.22	0.96	0.87	0.12	0.01	0.39	0.01	0.12	0.02	0.49	0.01	0.1	0.01	0.5	0.01
	rs61336256	19	7826500	T	C	161	-0.0428	0.0154	0.00532	-0.0547	0.0179	0.00229	-0.0478	0.0117	4.14e-05	0.62	0.62	0.24	0.4	0.05	0.94	0.94	1	1	0.99	0.99	1	1	1	1	0.9	0.85	0.9	0.77	0.95	0.93	0.94	0.93
	rs35929247	19	10303774	A	G	162	0.0332	0.0099	0.000776	0.0282	0.0111	0.01	0.031	0.0074	2.7e-05	0.73	0.67	0.61	0.78	0.76	0.99	0.99	0.42	0.43	0.89	0.66	0.83	0.78	0.91	0.78	0.16	0.02	0.93	0.81	0.13	0.00579	0.88	0.7
	rs8109499	19	11635112	T	C	163	-0.0309	0.0094	0.00103	-0.0291	0.0107	0.00641	-0.0301	0.0071	2.01e-05	0.9	0.28	0.00709	1	1	0.98	0.97	0.26	0.26	0.95	0.88	0.81	0.72	0.85	0.72	0.87	0.85	0.91	0.74	0.54	0.5	0.85	0.66
	rs10417473	19	12381291	G	A	164	0.0392	0.01	9.39e-05	0.0051	0.0113	0.65	0.0242	0.0075	0.00126	0.02	0.86	0.89	0.68	0.69	0.99	0.96	0.77	0.78	0.98	0.91	0.04	0.2	0.96	0.2	0.49	0.53	0.97	0.33	0.38	0.4	0.97	0.43
	rs73002956	19	19467934	G	A	165	0.0685	0.0178	0.000117	0.0114	0.0204	0.58	0.0439	0.0134	0.00107	0.03	0.85	0.91	0.85	0.94	0.99	1	0.25	0.47	0.98	0.93	0.94	0.94	0.98	0.94	0.06	0.28	0.94	0.28	0.04	0.27	0.94	0.27
	rs62106004	19	20745210	C	A	166	0.0377	0.0125	0.00247	0.0334	0.0141	0.02	0.0358	0.0093	0.000126	0.82	0.39	0.04	0.96	0.95	0.99	0.95	0.91	0.85	1	1	0.91	0.9	0.95	0.9	0.88	0.84	0.95	0.93	0.9	0.86	0.95	0.92
	rs8108252	19	49940804	G	T	167	-0.0291	0.0097	0.00269	-0.0254	0.0109	0.02	-0.0274	0.0072	0.000152	0.8	0.4	0.04	0.44	0.2	0.86	0.62	1	1	0.96	0.87	0.9	0.87	0.95	0.87	0.9	0.88	0.91	0.72	0.96	0.95	0.9	0.71
	rs1827321	19	51122452	A	G	168	0.0351	0.0096	0.000244	0.0404	0.0108	0.000198	0.0374	0.0072	1.87e-07	0.72	0.73	0.7	0.54	0.48	1	1	0.85	0.81	0.9	0.88	0.85	0.82	0.83	0.82	0.1	0.05	0.76	0.59	0.99	0.98	0.86	0.82
	rs8116139	20	25445537	T	C	169	0.0644	0.021	0.00216	0.0676	0.0248	0.00635	0.0657	0.016	4.07e-05	0.92	0.37	0.00832	0.84	0.74	0.96	0.95	0.47	0.41	0.95	0.88	0.89	0.86	0.93	0.86	0.7	0.63	0.84	0.6	0.25	0.07	0.89	0.73
	rs138618662	20	31360232	G	A	170	0.0663	0.0148	7.44e-06	0.0023	0.0172	0.89	0.0392	0.0112	0.000483	0.00487	0.04	0.19	0.76	0.8	1	0.27	0.43	0.51	1	0.86	0.9	0.9	1	0.9	0.36	0.41	1	0.81	0.05	0.16	1	0.85
	rs73116296	20	31562521	A	G	170	0.0999	0.0205	1.08e-06	0.015	0.0236	0.53	0.0634	0.0155	4.16e-05	0.00654	0.73	0.7	0.59	0.54	0.97	0.89	0.09	0.09	0.99	0.97	0.92	0.93	0.98	0.93	0.09	0.08	1	1	0.03	0.03	0.99	1
	rs73117925	20	31708619	T	C	170	0.0907	0.0195	3.25e-06	0.0187	0.0226	0.41	0.0601	0.0148	4.76e-05	0.02	0.81	0.82	0.67	0.62	0.98	0.83	0.06	0.06	0.99	0.98	0.87	0.86	0.98	0.86	0.03	0.05	0.98	0.9	0.00723	0.04	0.98	0.87
	rs73274724	20	49970223	T	C	171	0.0448	0.0106	2.53e-05	0.0303	0.0124	0.01	0.0387	0.0081	1.68e-06	0.37	0.03	0.00312	0.83	0.82	0.99	0.99	0.64	0.59	0.62	0.08	0.9	0.9	0.94	0.9	0.28	0.27	0.98	0.97	0.92	0.9	0.93	0.82
	rs6742	20	63743088	T	C	172	-0.0319	0.0118	0.00692	-0.0312	0.0135	0.02	-0.0316	0.0089	0.000376	0.97	0.94	0.94	1	1	1	1	1	1	0.71	0.16	1	1	1	1	0.89	0.78	0.64	0.04	0.87	0.79	0.63	0.04
	rs13040195	20	63748868	T	C	173	0.1213	0.038	0.0014	0.124	0.0438	0.00468	0.1224	0.0287	2e-05	0.96	0.32	0.03	0.8	0.73	0.61	0.32	0.92	0.88	0.98	0.98	0.87	0.85	0.92	0.85	0.87	0.84	0.45	0.02	1	1	0.47	0.02
	rs3747086	22	21448672	G	T	174	-0.0421	0.011	0.000131	0.0075	0.0126	0.55	-0.0207	0.0083	0.01	0.0031	0.14	0.5	0.68	0.83	0.98	0.98	0.13	0.52	0.99	0.99	0.91	0.94	0.98	0.94	0.06	0.39	0.94	0.4	0.05	0.37	0.93	0.4
	rs146896964	22	29727316	T	C	175	0.0452	0.0201	0.02	0.0695	0.0229	0.00242	0.0557	0.0151	0.000223	0.42	0.94	0.84	0.61	0.05	0.93	0.93	0.95	0.91	0.93	0.88	1	1	1	1	1	1	0.97	0.96	1	1	1	1
	rs4821688	22	37709803	C	T	176	0.0394	0.0096	4.07e-05	0.0233	0.0109	0.03	0.0324	0.0072	7.07e-06	0.27	0.04	0.0055	0.5	0.44	1	1	0.16	0.17	0.97	0.88	0.77	0.68	0.91	0.68	0.1	0.09	0.69	0.00594	0.02	0.00994	0.68	0.00565
	rs35554660	22	37710736	G	GC	176	0.0387	0.0096	5.83e-05	0.023	0.0109	0.04	0.0318	0.0072	1.05e-05	0.28	1	1	0.44	0.38	1	1	0.13	0.14	0.97	0.88	0.78	0.69	0.92	0.69	0.08	0.07	0.7	0.00832	0.03	0.00673	0.69	0.00787
	rs10483246	22	49287979	T	C	177	-0.004	0.0104	0.7	-0.0498	0.0119	2.94e-05	-0.0238	0.0078	0.00236	0.00382	0.98	0.87	0.97	0.24	0.91	0.97	0.98	0.99	0.03	0.27	1	1	1	1	0.98	0.89	0.95	0.95	0.99	0.98	1	1
	rs34407639	22	50285139	C	T	178	-0.0415	0.0107	0.000106	-0.0117	0.0121	0.33	-0.0284	0.008	0.000393	0.07	0.45	0.34	0.81	0.79	0.99	0.94	0.51	0.49	1	1	0.93	0.93	0.98	0.93	0.06	0.07	0.98	0.84	0.04	0.06	0.99	1

## Sheet: Table S3
	Table S3. Overview of pleiotropic signals identified by ConjFDR: Tier-1 signals prior to LD clumping.
	For each hormone-AD trait pair shown in Figure-3A, the COLOC posterior probability for a shared causal variant (PP4) is provided when conjFDR < 0.05. Values with PP4≥0.7 are highlighted in bold and blue.
	SNP	CHR	BP	Effect_Allele	Other_Allele	LD_Group	AD_Female_BETA	AD_Female_SE	AD_Female_P	AD_Male_BETA	AD_Male_SE	AD_Male_P	AD_Non-stratified_BETA	AD_Non-stratified_SE	AD_Non-stratified_P	AD_Sex-heterogeneity_P	Age-at-Menopause_Female_AD_Female_coloc_PP4	Age-at-Menopause_Female_AD_Non-stratified_coloc_PP4	Age-at-Menarche_Female_AD_Female_coloc_PP4	Age-at-Menarche_Female_AD_Non-stratified_coloc_PP4	Age-to-Voice-breaking_Male_AD_Male_coloc_PP4	Age-to-Voice-breaking_Male_AD_Non-stratified_coloc_PP4	Bioavailable-Testosterone_Female_AD_Female_coloc_PP4	Bioavailable-Testosterone_Female_AD_Non-stratified_coloc_PP4	Bioavailable-Testosterone_Male_AD_Male_coloc_PP4	Bioavailable-Testosterone_Male_AD_Non-stratified_coloc_PP4	Total-Testosterone_Female_AD_Female_coloc_PP4	Total-Testosterone_Female_AD_Non-stratified_coloc_PP4	Total-Testosterone_Male_AD_Male_coloc_PP4	Total-Testosterone_Male_AD_Non-stratified_coloc_PP4	SHBG-adjusted-by-BMI_Female_AD_Female_coloc_PP4	SHBG-adjusted-by-BMI_Female_AD_Non-stratified_coloc_PP4	SHBG-adjusted-by-BMI_Male_AD_Male_coloc_PP4	SHBG-adjusted-by-BMI_Male_AD_Non-stratified_coloc_PP4	SHBG_Female_AD_Female_coloc_PP4	SHBG_Female_AD_Non-stratified_coloc_PP4	SHBG_Male_AD_Male_coloc_PP4	SHBG_Male_AD_Non-stratified_coloc_PP4
	rs3121562	1	1056344	C	T	1	-0.0635	0.0145	1.25E-05	-0.005	0.0165	0.76	-0.038	0.0109	5.00E-04	7.87E-03	0.702545
	rs3795503	1	180936558	T	C	9	-0.0215	0.01	0.03	-0.0378	0.0114	8.80E-04	-0.0287	0.0075	1.40E-04	0.28		0.952882
	rs10753232	1	180980990	T	C	9	0.0381	0.0097	8.65E-05	0.0332	0.0111	2.70E-03	0.0359	0.0073	8.28E-07	0.74		0.952896
	rs7541438	1	181117551	T	C	9	-0.034	0.0098	5.05E-04	-0.0189	0.011	0.09	-0.0274	0.0073	1.84E-04	0.31		0.952921
	rs2036927	2	202775990	T	C	21	-0.0333	0.011	2.42E-03	-0.0417	0.0125	8.63E-04	-0.037	0.0083	7.60E-06	0.61				6.89338e-05
	rs72928609	2	202972850	T	G	21	-0.0465	0.0146	1.52E-03	-0.0781	0.0169	3.90E-06	-0.06	0.0111	6.03E-08	0.16		0.793689
	rs35634111	6	126360922	A	AT	57	0.0263	0.0097	6.49E-03	0.0304	0.011	5.70E-03	0.0281	0.0073	1.09E-04	0.78																		0.00331722				0.00343897
	rs9388490	6	126383649	T	C	57	0.0244	0.0094	9.88E-03	0.03	0.0108	5.29E-03	0.0268	0.0071	1.58E-04	0.69																0.00571344		0.0814672				0.106695
	rs11759026	6	126470949	G	A	57	0.0125	0.011	0.26	0.052	0.0125	3.11E-05	0.0298	0.0083	3.10E-04	0.02								0.000465525									0.758749	0.0814632		0.0359429	0.837499	0.10669
	rs35473591	11	61818856	CT	C	95	-0.0384	0.0098	9.02E-05	0.0088	0.0111	0.42	-0.0176	0.0073	0.02	1.41E-03							0.181105												0.743604
	rs174572	11	61830816	T	C	95	-0.0475	0.0109	1.33E-05	-0.0076	0.0125	0.54	-0.0303	0.0082	2.31E-04	0.02															0.741352				0.743898
	rs174593	11	61851359	C	T	95	-0.0451	0.0107	2.75E-05	0.0002	0.0123	0.99	-0.0255	0.0081	1.62E-03	5.66E-03	0.459246														0.741442				0.743988
	rs916924	11	61851709	C	T	95	-0.0804	0.0196	4.28E-05	0.0149	0.0213	0.49	-0.0367	0.0144	0.01	1.03E-03															0.741469				0.744014
	rs916925	11	61851822	A	G	95	-0.0874	0.02	1.26E-05	0.0189	0.0216	0.38	-0.0384	0.0147	8.99E-03	3.07E-04															0.741469				0.744015
	rs10896050	11	65810045	T	G	98	-0.0535	0.0124	1.68E-05	-0.0439	0.0144	2.31E-03	-0.0494	0.0094	1.54E-07	0.61			0.933111	0.966667														0.0018932	0.0164833	0.00112136		0.00490836
	rs12283874	11	65813599	T	C	98	-0.0533	0.0124	1.75E-05	-0.0438	0.0144	2.31E-03	-0.0493	0.0094	1.59E-07	0.62			0.933096	0.96667														0.00189644	0.0165052	0.00112162		0.00491064
	rs78028320	11	65814544	A	G	98	-0.0535	0.0124	1.66E-05	-0.0434	0.0144	2.56E-03	-0.0492	0.0094	1.70E-07	0.6			0.933094	0.96667														0.00189604	0.0164865	0.00112091		0.00490895
	rs10791830	11	65893820	T	C	98	-0.0534	0.0123	1.35E-05	-0.0278	0.0142	0.05	-0.0424	0.0093	4.75E-06	0.17			0.932961	0.966672														0.00198805				0.00505133
	rs4516002	11	117128343	A	G	101	0.0264	0.0129	0.04	0.0607	0.0142	1.94E-05	0.0418	0.0095	1.15E-05	0.07									0.911142	0.920484
	rs143569302	15	40965923	T	C	121	-0.0634	0.024	8.28E-03	-0.0804	0.0273	3.27E-03	-0.0708	0.018	8.72E-05	0.64		0.0282189		0.743153
	rs11857726	15	41238161	A	G	121	-0.0175	0.0101	0.08	-0.0453	0.0116	8.84E-05	-0.0296	0.0076	1.02E-04	0.07		0.0280947		0.740812								0.0152013		0.00968867
	rs28615543	15	41263817	G	A	121	-0.0194	0.01	0.05	-0.0368	0.0115	1.37E-03	-0.0269	0.0075	3.61E-04	0.25								0.0188288
	rs3815822	16	29861040	G	A	135	0.0297	0.0095	1.85E-03	0.0196	0.0108	0.07	0.0253	0.0071	4.06E-04	0.48				0.766223
	rs143504748	16	29950023	T	C	135	-0.0806	0.0212	1.43E-04	-0.0838	0.0244	6.10E-04	-0.082	0.016	3.10E-07	0.92				0.130742
	rs4077410	16	29986879	A	G	135	0.0483	0.0097	5.66E-07	0.0302	0.011	5.90E-03	0.0404	0.0072	2.50E-08	0.21	0.746794	0.717388	0.0852884	0.433894															0.96885	0.980568
	rs4787491	16	30004016	A	G	135	0.0435	0.0097	8.17E-06	0.0367	0.011	8.87E-04	0.0405	0.0073	2.97E-08	0.64	0.741569	0.714782	0.0827362	0.417402																0.980561
	rs11649274	16	30015148	A	G	135	-0.0571	0.0097	4.63E-09	-0.045	0.0111	4.76E-05	-0.0518	0.0073	1.38E-12	0.41	0.740961	0.713881	0.0801673	0.416054			0.111751	0.478756											0.968849	0.98056
	rs12935701	16	30015427	T	C	135	-0.057	0.0097	4.87E-09	-0.0451	0.0111	4.66E-05	-0.0518	0.0073	1.41E-12	0.42	0.740961	0.713881	0.0801611	0.416053			0.111751	0.478753											0.968849	0.98056
	rs147406823	16	30026872	A	G	135	-0.2428	0.0549	9.90E-06	-0.1259	0.0535	0.02	-0.1828	0.0383	1.85E-06	0.13																		0.466869
	rs3809627	16	30091839	A	C	135	0.0385	0.0096	6.03E-05	0.0283	0.0108	8.92E-03	0.034	0.0072	2.18E-06	0.48			0.0773021	0.172437															0.968843	0.980552		0.00771358
	rs62057756	16	30105932	A	G	135	-0.0513	0.0098	1.61E-07	-0.0473	0.0111	2.17E-05	-0.0495	0.0073	1.60E-11	0.79	0.743697	0.717325	0.076508	0.171341			0.111731	0.133445											0.968843	0.980551
	rs56079926	16	30109051	T	C	135	0.0304	0.0099	2.21E-03	0.0297	0.0111	7.77E-03	0.0301	0.0074	5.02E-05	0.96				0.171771																0.980429
	rs77689392	16	30413091	A	G	135	-0.0201	0.0365	0.58	-0.1622	0.0387	2.84E-05	-0.0869	0.0265	1.07E-03	7.57E-03																	0.0952895				0.136957
	rs7195241	16	30458636	T	C	135	-0.0537	0.0141	1.45E-04	-0.0677	0.0165	4.35E-05	-0.0596	0.0107	2.99E-08	0.52																0.00277761		0.00360545
	rs6565192	16	30574214	C	T	135	-0.0366	0.0096	1.36E-04	-0.0335	0.0109	2.17E-03	-0.0353	0.0072	1.02E-06	0.83							0.111571	0.123093								0.00277758		0.00360545
	rs7187802	16	30628389	A	G	135	-0.0473	0.0099	2.01E-06	-0.0278	0.0113	0.01	-0.0388	0.0075	2.09E-07	0.2											0.116199	0.0818286		0.217303	0.016752	0.00277757		0.00370722
	rs8048448	16	30680887	C	T	135	-0.0534	0.0111	1.44E-06	-0.0433	0.0125	5.41E-04	-0.049	0.0083	3.61E-09	0.54			0.0845101	0.236697			0.111574	0.123093			0.116199	0.0818286		0.217217
	rs7204278	16	30718953	G	A	135	-0.0533	0.0108	8.38E-07	-0.039	0.0122	1.48E-03	-0.047	0.0081	6.77E-09	0.38			0.0841199	0.238081			0.111575	0.123094			0.116199	0.0818286		0.217283
	rs28853644	16	30789706	T	C	135	-0.0465	0.0105	9.26E-06	-0.0404	0.0118	6.36E-04	-0.0438	0.0078	2.37E-08	0.7			0.079067	0.232437			0.111576	0.123096			0.116199	0.0818286		0.217193
	rs2878304	16	30867045	C	T	135	-0.0547	0.0106	2.34E-07	-0.05	0.012	3.10E-05	-0.0526	0.0079	3.30E-11	0.77							0.111578	0.123096			0.1162	0.0818286	0.807613	0.217131			0.0955372
	rs1458201	16	30904808	A	G	135	-0.0493	0.011	7.45E-06	-0.056	0.0124	6.52E-06	-0.0523	0.0082	2.26E-10	0.68							0.111579	0.123097			0.116201	0.0818287	0.807727	0.217131	0.0167523	0.00277757	0.0956002	0.00399427				0.00684078
	rs2054213	16	30960489	A	G	135	-0.0394	0.0098	6.14E-05	-0.0443	0.0112	7.51E-05	-0.0415	0.0074	1.88E-08	0.74															0.0176262	0.00279945		0.00427287				0.00688798
	rs4889603	16	30970904	G	A	135	0.0409	0.0096	2.17E-05	0.0381	0.0109	5.06E-04	0.0397	0.0072	4.15E-08	0.85			0.08633	0.00916258			0.118258	0.124093							0.0179159	0.00280354		0.00430232				0.0068964
	rs17708638	16	31159853	T	C	135	-0.0346	0.01	5.42E-04	-0.0318	0.0112	4.68E-03	-0.0334	0.0075	8.07E-06	0.85																		0.0372569				0.0273335
	rs2735393	16	31184784	C	T	135	-0.0323	0.0101	1.34E-03	-0.0327	0.0113	3.96E-03	-0.0325	0.0075	1.63E-05	0.98																		0.0369934				0.0273339
	rs11150612	16	31346439	A	G	135	0.0325	0.01	1.21E-03	0.0245	0.0114	0.03	0.029	0.0075	1.19E-04	0.6																		0.0363786
	rs4790812	17	1714841	A	G	143	-0.0416	0.0104	6.01E-05	-0.0218	0.0117	0.06	-0.0329	0.0078	2.29E-05	0.21			0.00682842	0.00544041														0.94719	0.254529	0.681987		0.930353
	rs62090040	17	1722250	G	A	143	-0.0425	0.0102	2.97E-05	-0.0208	0.0115	0.07	-0.033	0.0076	1.55E-05	0.16			0.00682131	0.00545636														0.947403		0.682006		0.930627
	rs67735224	17	1723791	T	G	143	-0.0464	0.0105	1.09E-05	-0.0152	0.0119	0.2	-0.0327	0.0079	3.52E-05	0.05			0.00682061	0.00546335														0.947446				0.930558
	rs118103201	17	1749150	A	G	143	-0.0512	0.0143	3.49E-04	-0.034	0.0159	0.03	-0.0435	0.0107	4.41E-05	0.42																0.682212		0.947729		0.68205		0.930909
	rs4790821	17	1750754	G	A	143	0.0402	0.0112	3.45E-04	0.0358	0.0129	5.37E-03	0.0383	0.0085	6.02E-06	0.8																0.682205		0.947676		0.682043		0.930842
	rs58147322	17	1752311	T	C	143	0.0411	0.0113	2.60E-04	0.0372	0.0129	3.93E-03	0.0394	0.0085	3.38E-06	0.82								0.84856								0.682208		0.947685		0.682046		0.93085
	rs11874246	18	45016824	T	C	157	-0.0375	0.0104	3.08E-04	-0.0177	0.0117	0.13	-0.0287	0.0078	2.12E-04	0.21																0.782542		0.326001
	rs10483246	22	49287979	T	C	177	-0.004	0.0104	0.7	-0.0498	0.0119	2.94E-05	-0.0238	0.0078	2.36E-03	3.82E-03									0.809085

## Sheet: Table S4
	Table S4. Table overview of all xQTL colocalization results.
	Overview of COLOC results for all Tier-1 pleiotropic loci. Columns: locus name, gene_name (Gencode v42), qtl_data (QTL dataset/source; see Table S3), abf_PP4 (COLOC PP4 under a single-causal-variant assumption, ABF), susie_PP4 (COLOC PP4 under a multiple-causal-variant assumption, SuSiE), and n_snps (number of intersecting SNPs used in the colocalization test).
	locus	gene_name	qtl_data	abf_PP4	susie_PP4	n_snps		Data Dictionary
	AGRN	ACAP3	eQTL_catalogue_fairfax_monocytes_lps2 eQTL	0.0338543	0	2283		locus_label	Locus investigated
	AGRN	ACAP3	eQTL_catalogue_cortex eQTL	0.0335502	0	3091		gene_name	gencode v42 gene symbol
	AGRN	ACAP3	eQTL_catalogue_fairfax_monocytes_ifn24 eQTL	0.024618	0.0264089	2412		qtl_data	QTL data source (cf. Table S4)
	AGRN	ACAP3	eQTL_catalogue_cerebellar_hemisphere eQTL	0.0191229	0	2988		abf_PP4	ABF posterior probability (single causal variant assumption)
	AGRN	ACAP3	eQTL_catalogue_testis eQTL	0.0110924	0.0189132	3227		susie_PP4	SuSiE posterior probability (multiple causal variant assumption)
	AGRN	ACAP3	eQTL_catalogue_spleen eQTL	0.0168092	0	3140		n_snps	Number of intersecting SNPs in colocalization analysis
	AGRN	ACAP3	eQTL_catalogue_esophagus_muscularis eQTL	0.0163829	0.0147297	3228
	AGRN	ACAP3	eQTL_catalogue_muscle eQTL	0.0158816	0	3302
	AGRN	ACAP3	eQTL_catalogue_braineac_putamen eQTL	0.0158596	0	2303
	AGRN	ACAP3	eQTL_catalogue_braineac_substantia_nigra eQTL	0.0155461	0	2149
	AGRN	ACAP3	wingo_male_DLPFC eQTL	0.0148197	0	793
	AGRN	ACAP3	eQTL_catalogue_tibial_nerve eQTL	0.0146706	0	3256
	AGRN	ACAP3	eQTL_catalogue_esophagus_gej eQTL	0.0146209	0	3222
	AGRN	ACAP3	eQTL_catalogue_young_microglia eQTL	0.0145197	0	2627
	AGRN	ACAP3	eQTL_catalogue_kasela_tcells_cd4 eQTL	0.0144816	0	2598
	AGRN	ACAP3	wingo_female_DLPFC eQTL	0.014283	0	793
	AGRN	ACAP3	eQTL_catalogue_spinal_cord eQTL	0.0141114	0	2922
	AGRN	ACAP3	eQTL_catalogue_kidney eQTL	0.0135546	0	2495
	AGRN	ACAP3	MetaBrain_cortex eQTL	0.0135399	0	3272
	AGRN	ACAP3	eQTL_catalogue_kasela_tcells_cd8 eQTL	0.0130829	0	2593
	AGRN	ACAP3	eQTL_catalogue_tranverse_colon eQTL	0.0130406	0	3230
	AGRN	ACAP3	eQTL_catalogue_blueprint_monocytes eQTL	0.0129998	0	2969
	AGRN	ACAP3	MetaBrain_cerebellum eQTL	0.0128262	0.00758443	3036
	AGRN	ACAP3	eQTL_catalogue_lcl eQTL	0.0127137	0	2814
	AGRN	ACAP3	eQTL_catalogue_vagina eQTL	0.0126291	0	2941
	AGRN	ACAP3	eQTL_catalogue_cedar_monocytes eQTL	0.0123743	0	2371
	AGRN	ACAP3	eQTL_catalogue_atrial_appendage eQTL	0.01222	0.011225	3238
	AGRN	ACAP3	eQTL_catalogue_uterus eQTL	0.0122199	0	2794
	AGRN	ACAP3	wingo_male_DLPFC pQTL	0.012049	0.0104951	792
	AGRN	ACAP3	eQTL_catalogue_blood eQTL	0.0120203	0	3302
	AGRN	ACAP3	eQTL_catalogue_left_ventricle eQTL	0.00926056	0.0118963	3227
	AGRN	ACAP3	eQTL_catalogue_caudate eQTL	0.0118706	0	3164
	AGRN	ACAP3	wingo_both_DLPFC eQTL	0.0105597	0.01183	793
	AGRN	ACAP3	eQTL_catalogue_adrenal_gland eQTL	0.0117405	0	3197
	AGRN	ACAP3	eQTL_catalogue_anterior_cingulate_cortex eQTL	0.0115142	0	2921
	AGRN	ACAP3	eQTL_catalogue_cerebellum eQTL	0.0114754	0	3118
	AGRN	ACAP3	eQTL_catalogue_frontal_cortex eQTL	0.0113818	0	2993
	AGRN	ACAP3	eQTL_catalogue_substantia_nigra eQTL	0.0113709	0	2755
	AGRN	ACAP3	wingo_female_DLPFC pQTL	0.0113578	0	793
	AGRN	ACAP3	eQTL_catalogue_quach_LPS eQTL	0.00973129	0.0113479	1894
	AGRN	ACAP3	eQTL_catalogue_small_intestine eQTL	0.0113146	0	3004
	AGRN	ACAP3	eQTL_catalogue_fairfax_monocytes_lps24 eQTL	0.0112981	0	2307
	AGRN	ACAP3	eQTL_catalogue_hypothalamus eQTL	0.0111267	0	3066
	AGRN	ACAP3	eQTL_catalogue_nucleus_accumbens eQTL	0.0110324	0	3090
	AGRN	ACAP3	eQTL_catalogue_skin_non_exposed eQTL	0.0109525	0	3304
	AGRN	ACAP3	eQTL_catalogue_amygdala eQTL	0.0108626	0	2809
	AGRN	ACAP3	MetaBrain_spinalcord eQTL	0.0108374	0	2333
	AGRN	ACAP3	eQTL_catalogue_ovary eQTL	0.0108242	0	3093
	AGRN	ACAP3	MetaBrain_hippocampus eQTL	0.0108058	0	2134
	AGRN	ACAP3	eQTL_catalogue_pituitary eQTL	0.0107944	0	3167
	AGRN	ACAP3	eQTL_catalogue_stomach eQTL	0.010653	0	3217
	AGRN	ACAP3	eQTL_catalogue_liver eQTL	0.0106159	0	3127
	AGRN	ACAP3	eQTL_catalogue_hippocampus eQTL	0.0106034	0	3034
	AGRN	ACAP3	eQTL_catalogue_coronary_artery eQTL	0.0105686	0	3144
	AGRN	ACAP3	eQTL_catalogue_putamen eQTL	0.0104458	0	3111
	AGRN	ACAP3	eQTL_catalogue_fairfax_monocytes_naive eQTL	0.0104302	0	2437
	AGRN	ACAP3	MetaBrain_basalganglia eQTL	0.01025	0	2240
	AGRN	ACAP3	eQTL_catalogue_sigmoid_colon eQTL	0.0102465	0	3204
	AGRN	ACAP3	fujita_microglia eQTL	0.0101625	0	1897
	AGRN	ACAP3	eQTL_catalogue_nedelec_naive eQTL	0.0101537	0	2104
	AGRN	ACAP3	eQTL_catalogue_commonmind_dlpfc eQTL	0.0101282	0	2556
	AGRN	ACAP3	wingo_both_DLPFC pQTL	0.00986247	0	792
	AGRN	ACAP3	eQTL_catalogue_esophagus_mucosa eQTL	0.00980468	0	3268
	AGRN	ACAP3	eQTL_catalogue_skin_exposed eQTL	0.0097505	0	3267
	AGRN	ACAP3	eQTL_catalogue_breast eQTL	0.00974588	0	3289
	AGRN	ACAP3	eQTL_catalogue_prostate eQTL	0.00969291	0.00815498	3206
	AGRN	ACAP3	eQTL_catalogue_nedelec_lysteria eQTL	0.00966405	0	2115
	AGRN	ACAP3	eQTL_catalogue_pancreas eQTL	0.00955191	0.00804644	3227
	AGRN	ACAP3	kosoy_microglia eQTL	0.00945574	0.00949454	1088
	AGRN	ACAP3	eQTL_catalogue_adipose_visceral eQTL	0.00919369	0	3251
	AGRN	ACAP3	fujita_oligodendrocytes eQTL	0.0089232	0	1897
	AGRN	ACAP3	eQTL_catalogue_lung eQTL	0.00891244	0	3275
	AGRN	ACAP3	eQTL_catalogue_aorta eQTL	0.00889443	0.0082727	3290
	AGRN	ACAP3	eQTL_catalogue_fibroblast eQTL	0.00885861	0	3295
	AGRN	ACAP3	eQTL_catalogue_salivary_gland eQTL	0.00879952	0	2863
	AGRN	ACAP3	fujita_inhibitory eQTL	0.00731708	0.00871483	1897
	AGRN	ACAP3	eQTL_catalogue_tibial_artery eQTL	0.00572517	0.00860041	3287
	AGRN	ACAP3	fujita_opc eQTL	0.00813352	0	1897
	AGRN	ACAP3	fujita_excitatory eQTL	0.00784713	0	1897
	AGRN	ACAP3	fujita_astrocytes eQTL	0.00767712	0	1897
	AGRN	ACAP3	eQTL_catalogue_adipose eQTL	0.00693668	0.00766331	3297
	AGRN	ACAP3	eQTL_catalogue_thyroid eQTL	0.00761234	0.00749439	3295
	AGRN	ACAP3	eQTL_catalogue_nedelec_salmonella eQTL	0.00726639	0	2220
	AGRN	ACAP3	eQTL_catalogue_quach_IAV eQTL	0.00706252	0	1888
	AGRN	ACAP3	eQTL_catalogue_quach_Pam3CSK4 eQTL	0.00694603	0	1839
	AGRN	ACAP3	eQTL_catalogue_quach_naive eQTL	0.00649888	0	1887
	AGRN	ACAP3	eQTL_catalogue_quach_R848 eQTL	0.00611031	0	1834
	AGRN	ACAP3	eQTLgen_blood eQTL	0.00482655	0	3302
	AGRN	ACTRT2	eQTL_catalogue_testis eQTL	0.000183226	0	103
	AGRN	ACTRT2	MetaBrain_basalganglia eQTL	0.000119628	0	85
	AGRN	ACTRT2	eQTL_catalogue_kasela_tcells_cd4 eQTL	0.00011715	0	92
	AGRN	ACTRT2	eQTL_catalogue_cedar_monocytes eQTL	0.000109086	0	95
	AGRN	ACTRT2	MetaBrain_cortex eQTL	0.000103761	0	104
	AGRN	ACTRT2	MetaBrain_cerebellum eQTL	0.000101263	0	99
	AGRN	ACTRT2	eQTL_catalogue_kasela_tcells_cd8 eQTL	9.23062407501775e-05	0	93
	AGRN	ACTRT2	MetaBrain_hippocampus eQTL	8.71627167812066e-05	0	72
	AGRN	ACTRT2	MetaBrain_spinalcord eQTL	6.85941036400944e-05	0	79
	AGRN	ACTRT2	eQTL_catalogue_fairfax_monocytes_lps2 eQTL	5.23579639100379e-05	0	64
	AGRN	ACTRT2	eQTL_catalogue_fairfax_monocytes_ifn24 eQTL	4.9518788592117e-05	0	63
	AGRN	ACTRT2	eQTL_catalogue_fairfax_monocytes_naive eQTL	4.85266263784479e-05	0	64
	AGRN	ACTRT2	eQTL_catalogue_fairfax_monocytes_lps24 eQTL	4.28968443085603e-05	0	64
	AGRN	AGRN	eQTL_catalogue_pituitary sQTL	0.89511	0.964772	3163
	AGRN	AGRN	eQTL_catalogue_lcl sQTL	0.942916	0.956353	2810
	AGRN	AGRN	eQTL_catalogue_atrial_appendage sQTL	0.943862	0.954563	3233
	AGRN	AGRN	eQTL_catalogue_fibroblast sQTL	0.940554	0.954342	3290
	AGRN	AGRN	eQTL_catalogue_tibial_artery sQTL	0.158554	0.952667	3282
	AGRN	AGRN	eQTL_catalogue_adipose_visceral sQTL	0.908194	0.949542	3246
	AGRN	AGRN	eQTL_catalogue_breast sQTL	0.692749	0.943024	3284
	AGRN	AGRN	eQTL_catalogue_quach_IAV sQTL	0.786222	0.873949	1884
	AGRN	AGRN	eQTL_catalogue_spinal_cord sQTL	0.135524	0.304379	2918
	AGRN	AGRN	eQTL_catalogue_stomach sQTL	0.153181	0.294759	3212
	AGRN	AGRN	eQTL_catalogue_putamen sQTL	0.126423	0.263307	3106
	AGRN	AGRN	eQTL_catalogue_coronary_artery sQTL	0.145898	0.251381	3140
	AGRN	AGRN	eQTL_catalogue_tranverse_colon sQTL	0.116224	0.234049	3226
	AGRN	AGRN	ARIC_blood pQTL	0.0683124	0.203883	794
	AGRN	AGRN	eQTL_catalogue_esophagus_gej sQTL	0.0856759	0.184499	3217
	AGRN	AGRN	eQTL_catalogue_small_intestine sQTL	0.0772634	0.170283	3000
	AGRN	AGRN	kosoy_microglia eQTL	0.0804597	0.112121	770
	AGRN	AGRN	eQTL_catalogue_skin_non_exposed eQTL	0.0933099	0.101504	3195
	AGRN	AGRN	NGI_male_CSF pQTL	0.0373228	0.0862637	3268
	AGRN	AGRN	eQTL_catalogue_aorta eQTL	0.00506411	0.0745518	3181
	AGRN	AGRN	eQTL_catalogue_ovary sQTL	0.0317566	0.0728722	3089
	AGRN	AGRN	MetaBrain_cortex eQTL	0.0690927	0	3163
	AGRN	AGRN	eQTL_catalogue_skin_exposed eQTL	0.0662254	0	3161
	AGRN	AGRN	fujita_oligodendrocytes eQTL	0.0265925	0.0653346	1827
	AGRN	AGRN	eQTL_catalogue_quach_naive eQTL	0.0574674	0	1810
	AGRN	AGRN	eQTL_catalogue_atrial_appendage eQTL	0.0235888	0.0523601	3131
	AGRN	AGRN	fujita_excitatory eQTL	0.027041	0.0494463	1827
	AGRN	AGRN	eQTL_catalogue_hippocampus sQTL	0.0375657	0.0492908	3029
	AGRN	AGRN	eQTL_catalogue_frontal_cortex sQTL	0.0237494	0.0479761	2952
	AGRN	AGRN	eQTL_catalogue_cortex sQTL	0.0236328	0.047911	3087
	AGRN	AGRN	eQTL_catalogue_sigmoid_colon sQTL	0.0235376	0.0478653	3199
	AGRN	AGRN	eQTL_catalogue_skin_exposed sQTL	0.0235559	0.0478431	3262
	AGRN	AGRN	eQTL_catalogue_esophagus_muscularis sQTL	0.0235177	0.0478399	3223
	AGRN	AGRN	eQTL_catalogue_esophagus_mucosa sQTL	0.0234919	0.0478257	3263
	AGRN	AGRN	eQTL_catalogue_aorta sQTL	0.0236114	0.0476342	3285
	AGRN	AGRN	eQTL_catalogue_lung sQTL	0.023359	0.0476316	3231
	AGRN	AGRN	eQTL_catalogue_thyroid sQTL	0.0233914	0.0476313	3290
	AGRN	AGRN	eQTL_catalogue_adipose sQTL	0.0229803	0.047598	3292
	AGRN	AGRN	eQTL_catalogue_testis sQTL	0.0217894	0.0475389	3222
	AGRN	AGRN	eQTL_catalogue_skin_non_exposed sQTL	0.0227683	0.0475388	3299
	AGRN	AGRN	eQTL_catalogue_tibial_nerve sQTL	0.0213754	0.0468254	3251
	AGRN	AGRN	eQTL_catalogue_pancreas sQTL	0.0111454	0.0456952	3184
	AGRN	AGRN	eQTL_catalogue_commonmind_dlpfc eQTL	0.0208963	0.0444357	2481
	AGRN	AGRN	UKB_blood pQTL	0.0041505	0.0444001	4027
	AGRN	AGRN	eQTL_catalogue_fairfax_monocytes_lps2 eQTL	0.0360435	0	2215
	AGRN	AGRN	wingo_female_DLPFC pQTL	0.0163128	0.033627	669
	AGRN	AGRN	eQTL_catalogue_esophagus_gej eQTL	0.0140741	0.0318812	3114
	AGRN	AGRN	eQTL_catalogue_testis eQTL	0.0159212	0.0308928	3119
	AGRN	AGRN	wingo_female_DLPFC eQTL	0.0178275	0.0299629	669
	AGRN	AGRN	eQTL_catalogue_braineac_substantia_nigra eQTL	0.0271517	0	2084
	AGRN	AGRN	eQTLgen_blood eQTL	0.0245449	0	3227
	AGRN	AGRN	eQTL_catalogue_uterus sQTL	0.0161784	0.0228344	2790
	AGRN	AGRN	MetaBrain_hippocampus eQTL	0.0142887	0.0218385	2058
	AGRN	AGRN	wingo_both_DLPFC pQTL	0.00999803	0.0214361	668
	AGRN	AGRN	eQTL_catalogue_sigmoid_colon eQTL	0.0185132	0.0212985	3102
	AGRN	AGRN	eQTL_catalogue_quach_Pam3CSK4 eQTL	0.0189724	0	1766
	AGRN	AGRN	eQTL_catalogue_fairfax_monocytes_ifn24 eQTL	0.0185157	0	2345
	AGRN	AGRN	eQTL_catalogue_salivary_gland eQTL	0.0184038	0	2769
	AGRN	AGRN	eQTL_catalogue_frontal_cortex eQTL	0.0180943	0	2896
	AGRN	AGRN	eQTL_catalogue_quach_LPS eQTL	0.0161555	0	1815
	AGRN	AGRN	eQTL_catalogue_nucleus_accumbens eQTL	0.0161049	0	2988
	AGRN	AGRN	eQTL_catalogue_tibial_nerve eQTL	0.00765541	0.0160672	3147
	AGRN	AGRN	eQTL_catalogue_blood eQTL	0.0159406	0.0130733	3193
	AGRN	AGRN	MetaBrain_spinalcord eQTL	0.015889	0	2250
	AGRN	AGRN	eQTL_catalogue_braineac_putamen eQTL	0.0156194	0	2228
	AGRN	AGRN	wingo_both_DLPFC eQTL	0.0121032	0.015404	669
	AGRN	AGRN	eQTL_catalogue_kidney eQTL	0.0145998	0	2412
	AGRN	AGRN	eQTL_catalogue_ovary eQTL	0.01429	0.0145841	2991
	AGRN	AGRN	eQTL_catalogue_putamen eQTL	0.0145183	0	3011
	AGRN	AGRN	eQTL_catalogue_young_microglia eQTL	0.0142864	0	2534
	AGRN	AGRN	eQTL_catalogue_adrenal_gland eQTL	0.0139408	0.0142527	3094
	AGRN	AGRN	eQTL_catalogue_kasela_tcells_cd8 eQTL	0.0142493	0	2496
	AGRN	AGRN	eQTL_catalogue_cedar_monocytes eQTL	0.0141562	0	2272
	AGRN	AGRN	wingo_male_DLPFC eQTL	0.0141529	0	669
	AGRN	AGRN	eQTL_catalogue_caudate eQTL	0.0141064	0	3065
	AGRN	AGRN	eQTL_catalogue_prostate eQTL	0.0140102	0	3102
	AGRN	AGRN	eQTL_catalogue_prostate sQTL	0.00483675	0.0140023	3165
	AGRN	AGRN	eQTL_catalogue_esophagus_muscularis eQTL	0.00663403	0.0139706	3118
	AGRN	AGRN	eQTL_catalogue_kasela_tcells_cd4 eQTL	0.0136858	0	2502
	AGRN	AGRN	eQTL_catalogue_coronary_artery eQTL	0.013575	0.0108263	3039
	AGRN	AGRN	eQTL_catalogue_fairfax_monocytes_lps24 eQTL	0.0123418	0.0132133	2239
	AGRN	AGRN	eQTL_catalogue_blueprint_monocytes eQTL	0.0130087	0	2868
	AGRN	AGRN	eQTL_catalogue_hypothalamus eQTL	0.0125969	0	2969
	AGRN	AGRN	eQTL_catalogue_tranverse_colon eQTL	0.0125876	0	3124
	AGRN	AGRN	eQTL_catalogue_thyroid eQTL	0.0100417	0.012477	3185
	AGRN	AGRN	eQTL_catalogue_quach_R848 eQTL	0.00891875	0.0124494	1761
	AGRN	AGRN	eQTL_catalogue_liver eQTL	0.0123556	0	3025
	AGRN	AGRN	eQTL_catalogue_vagina eQTL	0.0119815	0	2849
	AGRN	AGRN	eQTL_catalogue_cerebellum eQTL	0.0119751	0	3013
	AGRN	AGRN	NGI_female_CSF pQTL	0.00479879	0.0119358	3372
	AGRN	AGRN	eQTL_catalogue_uterus eQTL	0.0118829	0.00938013	2703
	AGRN	AGRN	NGI_all_CSF pQTL	0.0118084	0	1589
	AGRN	AGRN	wingo_male_DLPFC pQTL	0.011764	0	668
	AGRN	AGRN	eQTL_catalogue_stomach eQTL	0.00504526	0.0116073	3111
	AGRN	AGRN	eQTL_catalogue_small_intestine eQTL	0.0114868	0	2904
	AGRN	AGRN	eQTL_catalogue_substantia_nigra eQTL	0.0113329	0	2673
	AGRN	AGRN	eQTL_catalogue_esophagus_mucosa eQTL	0.0113101	0	3158
	AGRN	AGRN	eQTL_catalogue_fairfax_monocytes_naive eQTL	0.0112462	0	2369
	AGRN	AGRN	eQTL_catalogue_spinal_cord eQTL	0.0112415	0	2826
	AGRN	AGRN	eQTL_catalogue_amygdala eQTL	0.0111747	0	2718
	AGRN	AGRN	eQTL_catalogue_pancreas eQTL	0.0107274	0.0110646	3123
	AGRN	AGRN	eQTL_catalogue_hippocampus eQTL	0.010963	0	2940
	AGRN	AGRN	eQTL_catalogue_lcl eQTL	0.0108723	0	2725
	AGRN	AGRN	eQTL_catalogue_pituitary eQTL	0.0107507	0	3061
	AGRN	AGRN	eQTL_catalogue_cortex eQTL	0.0107036	0	2993
	AGRN	AGRN	eQTL_catalogue_tibial_artery eQTL	0.00850008	0.0105812	3179
	AGRN	AGRN	eQTL_catalogue_cerebellar_hemisphere eQTL	0.0104582	0	2889
	AGRN	AGRN	eQTL_catalogue_anterior_cingulate_cortex eQTL	0.0103257	0	2831
	AGRN	AGRN	eQTL_catalogue_breast eQTL	0.0100936	0	3181
	AGRN	AGRN	MetaBrain_basalganglia eQTL	0.00991515	0	2151
	AGRN	AGRN	eQTL_catalogue_lung eQTL	0.00337521	0.00947408	3166
	AGRN	AGRN	eQTL_catalogue_left_ventricle eQTL	0.00335041	0.00942307	3119
	AGRN	AGRN	eQTL_catalogue_nedelec_naive eQTL	0.00919251	0	2016
	AGRN	AGRN	eQTL_catalogue_spleen eQTL	0.00917623	0	3036
	AGRN	AGRN	eQTL_catalogue_fibroblast eQTL	0.00443674	0.00879567	3186
	AGRN	AGRN	eQTL_catalogue_nedelec_lysteria eQTL	0.00855834	0	2030
	AGRN	AGRN	eQTL_catalogue_adipose eQTL	0.00266503	0.00809605	3190
	AGRN	AGRN	eQTL_catalogue_muscle eQTL	0.00266755	0.00806259	3194
	AGRN	AGRN	fujita_astrocytes eQTL	0.00803522	0	1827
	AGRN	AGRN	eQTL_catalogue_adipose_visceral eQTL	0.00261986	0.00797287	3146
	AGRN	AGRN	MetaBrain_cerebellum eQTL	0.00297615	0.00778107	2933
	AGRN	AGRN	eQTL_catalogue_nedelec_salmonella eQTL	0.00734981	0	2129
	AGRN	AGRN	eQTL_catalogue_quach_IAV eQTL	0.00700071	0	1811
	AGRN	AL513477.1	eQTLgen_blood eQTL	0.000991056	0	1399
	AGRN	AL590822.2	eQTLgen_blood eQTL	0.00353098	0	2176
	AGRN	AL627309.1	eQTLgen_blood eQTL	0.0071749	0	835
	AGRN	AL645728.1	eQTLgen_blood eQTL	0.00344742	0	2922
	AGRN	ANKRD65	eQTL_catalogue_skin_exposed eQTL	0.00407533	0.235559	3267
	AGRN	ANKRD65	eQTL_catalogue_breast eQTL	0.00415057	0.235424	3289
	AGRN	ANKRD65	eQTL_catalogue_adipose_visceral eQTL	0.00405935	0.234826	3251
	AGRN	ANKRD65	eQTL_catalogue_adipose eQTL	0.00405523	0.234694	3297
	AGRN	ANKRD65	eQTL_catalogue_thyroid eQTL	0.00406094	0.234654	3295
	AGRN	ANKRD65	eQTL_catalogue_fibroblast eQTL	0.00405136	0.234641	3295
	AGRN	ANKRD65	eQTL_catalogue_tranverse_colon eQTL	0.00410081	0.233617	3230
	AGRN	ANKRD65	eQTL_catalogue_esophagus_muscularis eQTL	0.00420454	0.233526	3228
	AGRN	ANKRD65	eQTL_catalogue_ovary eQTL	0.00437851	0.0647571	3093
	AGRN	ANKRD65	eQTL_catalogue_commonmind_dlpfc eQTL	0.00386669	0.0444771	2556
	AGRN	ANKRD65	eQTL_catalogue_amygdala eQTL	0.0116374	0.0358867	2809
	AGRN	ANKRD65	eQTL_catalogue_kasela_tcells_cd4 eQTL	0.0277715	0	2598
	AGRN	ANKRD65	eQTL_catalogue_spleen eQTL	0.00426204	0.0201076	3140
	AGRN	ANKRD65	eQTL_catalogue_testis eQTL	0.0130325	0.0186287	3227
	AGRN	ANKRD65	eQTL_catalogue_pituitary eQTL	0.00462055	0.018567	3167
	AGRN	ANKRD65	eQTL_catalogue_young_microglia eQTL	0.0160514	0	2627
	AGRN	ANKRD65	eQTL_catalogue_kasela_tcells_cd8 eQTL	0.0159733	0	2593
	AGRN	ANKRD65	wingo_male_DLPFC pQTL	0.0156224	0	898
	AGRN	ANKRD65	eQTL_catalogue_cerebellum eQTL	0.00421084	0.0150398	3118
	AGRN	ANKRD65	eQTL_catalogue_substantia_nigra eQTL	0.0141762	0.010803	2755
	AGRN	ANKRD65	eQTL_catalogue_braineac_substantia_nigra eQTL	0.0141566	0.00692899	2149
	AGRN	ANKRD65	eQTL_catalogue_fairfax_monocytes_lps24 eQTL	0.0138926	0	2307
	AGRN	ANKRD65	eQTL_catalogue_vagina eQTL	0.0136547	0	2941
	AGRN	ANKRD65	eQTL_catalogue_lung eQTL	0.00420698	0.0134027	3275
	AGRN	ANKRD65	eQTL_catalogue_fairfax_monocytes_lps2 eQTL	0.0132714	0	2283
	AGRN	ANKRD65	eQTL_catalogue_skin_non_exposed eQTL	0.00405541	0.0132011	3304
	AGRN	ANKRD65	eQTL_catalogue_kidney eQTL	0.0130828	0.00878336	2495
	AGRN	ANKRD65	eQTL_catalogue_braineac_putamen eQTL	0.0128496	0.00706823	2303
	AGRN	ANKRD65	eQTL_catalogue_caudate eQTL	0.00448815	0.0124268	3164
	AGRN	ANKRD65	eQTL_catalogue_tibial_nerve eQTL	0.00405362	0.0122167	3256
	AGRN	ANKRD65	eQTL_catalogue_putamen eQTL	0.00452557	0.0120926	3111
	AGRN	ANKRD65	eQTL_catalogue_nucleus_accumbens eQTL	0.00430101	0.0120225	3090
	AGRN	ANKRD65	eQTL_catalogue_cedar_monocytes eQTL	0.0119163	0	2371
	AGRN	ANKRD65	eQTL_catalogue_liver eQTL	0.0118203	0.00822658	3127
	AGRN	ANKRD65	MetaBrain_spinalcord eQTL	0.0112988	0.00826368	2333
	AGRN	ANKRD65	eQTL_catalogue_spinal_cord eQTL	0.0111948	0.00822129	2922
	AGRN	ANKRD65	eQTL_catalogue_fairfax_monocytes_ifn24 eQTL	0.0111934	0	2412
	AGRN	ANKRD65	eQTL_catalogue_fairfax_monocytes_naive eQTL	0.0111556	0	2437
	AGRN	ANKRD65	wingo_female_DLPFC pQTL	0.0106416	0	899
	AGRN	ANKRD65	eQTL_catalogue_cortex eQTL	0.00439102	0.0106013	3091
	AGRN	ANKRD65	eQTL_catalogue_atrial_appendage eQTL	0.00414527	0.0105597	3238
	AGRN	ANKRD65	eQTL_catalogue_left_ventricle eQTL	0.00428802	0.0105568	3227
	AGRN	ANKRD65	eQTL_catalogue_salivary_gland eQTL	0.00647346	0.0105004	2863
	AGRN	ANKRD65	eQTL_catalogue_tibial_artery eQTL	0.00405412	0.0100044	3287
	AGRN	ANKRD65	eQTL_catalogue_esophagus_gej eQTL	0.00422476	0.00994143	3222
	AGRN	ANKRD65	eQTL_catalogue_stomach eQTL	0.00412752	0.00980417	3217
	AGRN	ANKRD65	wingo_both_DLPFC pQTL	0.00932584	0	898
	AGRN	ANKRD65	eQTL_catalogue_lcl eQTL	0.00922586	0	2814
	AGRN	ANKRD65	eQTL_catalogue_esophagus_mucosa eQTL	0.00921996	0.00911812	3268
	AGRN	ANKRD65	wingo_both_DLPFC eQTL	0.0042321	0.00888185	899
	AGRN	ANKRD65	eQTL_catalogue_muscle eQTL	0.00407666	0.00886596	3302
	AGRN	ANKRD65	eQTL_catalogue_anterior_cingulate_cortex eQTL	0.00465267	0.00856222	2921
	AGRN	ANKRD65	eQTL_catalogue_prostate eQTL	0.00650151	0.00853592	3206
	AGRN	ANKRD65	fujita_oligodendrocytes eQTL	0.00449246	0.00846827	1897
	AGRN	ANKRD65	fujita_excitatory eQTL	0.00443303	0.00840186	1897
	AGRN	ANKRD65	MetaBrain_basalganglia eQTL	0.00444259	0.00839593	2240
	AGRN	ANKRD65	eQTL_catalogue_hippocampus eQTL	0.0067876	0.00836119	3034
	AGRN	ANKRD65	eQTL_catalogue_uterus eQTL	0.00436879	0.00834778	2794
	AGRN	ANKRD65	MetaBrain_hippocampus eQTL	0.00554836	0.00834236	2134
	AGRN	ANKRD65	fujita_astrocytes eQTL	0.0044517	0.00832771	1897
	AGRN	ANKRD65	eQTL_catalogue_frontal_cortex eQTL	0.00437175	0.00831553	2993
	AGRN	ANKRD65	eQTL_catalogue_sigmoid_colon eQTL	0.00432467	0.00831318	3204
	AGRN	ANKRD65	eQTL_catalogue_small_intestine eQTL	0.0045266	0.00825349	3004
	AGRN	ANKRD65	eQTL_catalogue_cerebellar_hemisphere eQTL	0.00432423	0.00824802	2988
	AGRN	ANKRD65	eQTL_catalogue_coronary_artery eQTL	0.00433941	0.00822364	3144
	AGRN	ANKRD65	eQTL_catalogue_hypothalamus eQTL	0.0055987	0.00820087	3066
	AGRN	ANKRD65	eQTL_catalogue_adrenal_gland eQTL	0.0041406	0.00815924	3197
	AGRN	ANKRD65	kosoy_microglia eQTL	0.00541108	0.00814521	1162
	AGRN	ANKRD65	eQTL_catalogue_pancreas eQTL	0.00419274	0.00810165	3227
	AGRN	ANKRD65	eQTL_catalogue_aorta eQTL	0.00418088	0.00809245	3290
	AGRN	ANKRD65	MetaBrain_cerebellum eQTL	0.0040505	0.00785534	3036
	AGRN	ANKRD65	wingo_female_DLPFC eQTL	0.00436513	0.00745396	899
	AGRN	ANKRD65	wingo_male_DLPFC eQTL	0.0042257	0.00729935	899
	AGRN	ANKRD65	eQTLgen_blood eQTL	0.00407003	0	3208
	AGRN	ANKRD65	MetaBrain_cortex eQTL	0.00403686	0	3272
	AGRN	ANKRD65-AS1	eQTL_catalogue_adipose eQTL	0.00416917	0.234694	3297
	AGRN	ANKRD65-AS1	eQTL_catalogue_adipose_visceral eQTL	0.00431924	0.0646735	3251
	AGRN	ANKRD65-AS1	eQTL_catalogue_hippocampus eQTL	0.050753	0	3034
	AGRN	ANKRD65-AS1	eQTL_catalogue_braineac_putamen eQTL	0.0430768	0	2303
	AGRN	ANKRD65-AS1	eQTL_catalogue_testis eQTL	0.0192337	0	3227
	AGRN	ANKRD65-AS1	eQTL_catalogue_lung eQTL	0.0105386	0.0165456	3275
	AGRN	ANKRD65-AS1	eQTL_catalogue_anterior_cingulate_cortex eQTL	0.0162085	0.0105153	2921
	AGRN	ANKRD65-AS1	eQTL_catalogue_esophagus_mucosa eQTL	0.0161304	0	3268
	AGRN	ANKRD65-AS1	eQTL_catalogue_amygdala eQTL	0.0159215	0	2809
	AGRN	ANKRD65-AS1	eQTL_catalogue_vagina eQTL	0.0157372	0	2941
	AGRN	ANKRD65-AS1	eQTL_catalogue_braineac_substantia_nigra eQTL	0.0157297	0	2149
	AGRN	ANKRD65-AS1	eQTL_catalogue_pancreas eQTL	0.0156301	0.00946845	3227
	AGRN	ANKRD65-AS1	eQTL_catalogue_kidney eQTL	0.0149083	0	2495
	AGRN	ANKRD65-AS1	eQTL_catalogue_spinal_cord eQTL	0.0146108	0	2922
	AGRN	ANKRD65-AS1	eQTL_catalogue_young_microglia eQTL	0.0143326	0	2627
	AGRN	ANKRD65-AS1	eQTL_catalogue_hypothalamus eQTL	0.013793	0	3066
	AGRN	ANKRD65-AS1	eQTL_catalogue_skin_exposed eQTL	0.00411379	0.0135372	3267
	AGRN	ANKRD65-AS1	eQTL_catalogue_atrial_appendage eQTL	0.0131751	0	3238
	AGRN	ANKRD65-AS1	eQTL_catalogue_tibial_nerve eQTL	0.0040737	0.0123717	3256
	AGRN	ANKRD65-AS1	eQTL_catalogue_muscle eQTL	0.011758	0.0122666	3302
	AGRN	ANKRD65-AS1	eQTL_catalogue_putamen eQTL	0.0118835	0	3111
	AGRN	ANKRD65-AS1	eQTL_catalogue_cerebellum eQTL	0.0042189	0.0118542	3118
	AGRN	ANKRD65-AS1	eQTL_catalogue_prostate eQTL	0.0116735	0	3206
	AGRN	ANKRD65-AS1	eQTL_catalogue_frontal_cortex eQTL	0.0114231	0	2993
	AGRN	ANKRD65-AS1	eQTL_catalogue_substantia_nigra eQTL	0.011347	0.00835504	2755
	AGRN	ANKRD65-AS1	eQTL_catalogue_ovary eQTL	0.00525948	0.0111021	3093
	AGRN	ANKRD65-AS1	eQTL_catalogue_caudate eQTL	0.0110334	0	3164
	AGRN	ANKRD65-AS1	eQTL_catalogue_adrenal_gland eQTL	0.010736	0	3197
	AGRN	ANKRD65-AS1	eQTL_catalogue_coronary_artery eQTL	0.0106646	0	3144
	AGRN	ANKRD65-AS1	eQTL_catalogue_pituitary eQTL	0.00896558	0.0105494	3167
	AGRN	ANKRD65-AS1	eQTL_catalogue_small_intestine eQTL	0.0105202	0.00903038	3004
	AGRN	ANKRD65-AS1	eQTL_catalogue_liver eQTL	0.0104229	0	3127
	AGRN	ANKRD65-AS1	eQTL_catalogue_commonmind_dlpfc eQTL	0.00995754	0.00823824	2556
	AGRN	ANKRD65-AS1	eQTL_catalogue_aorta eQTL	0.00994929	0	3290
	AGRN	ANKRD65-AS1	eQTL_catalogue_left_ventricle eQTL	0.00939773	0.00765523	3227
	AGRN	ANKRD65-AS1	eQTL_catalogue_salivary_gland eQTL	0.00859145	0.00911789	2863
	AGRN	ANKRD65-AS1	eQTL_catalogue_spleen eQTL	0.00825546	0.00911646	3140
	AGRN	ANKRD65-AS1	kosoy_microglia eQTL	0.00897568	0	1508
	AGRN	ANKRD65-AS1	eQTL_catalogue_tibial_artery eQTL	0.00774264	0.00850197	3287
	AGRN	ANKRD65-AS1	eQTL_catalogue_cerebellar_hemisphere eQTL	0.00687102	0.00846356	2988
	AGRN	ANKRD65-AS1	eQTL_catalogue_uterus eQTL	0.00622815	0.00827625	2794
	AGRN	ANKRD65-AS1	eQTL_catalogue_skin_non_exposed eQTL	0.00421157	0.0082636	3304
	AGRN	ANKRD65-AS1	eQTL_catalogue_stomach eQTL	0.00547234	0.00826291	3217
	AGRN	ANKRD65-AS1	eQTL_catalogue_sigmoid_colon eQTL	0.0044017	0.00825872	3204
	AGRN	ANKRD65-AS1	eQTL_catalogue_esophagus_muscularis eQTL	0.00424437	0.00825865	3228
	AGRN	ANKRD65-AS1	eQTL_catalogue_tranverse_colon eQTL	0.00711313	0.00822974	3230
	AGRN	ANKRD65-AS1	eQTL_catalogue_esophagus_gej eQTL	0.00434679	0.00822385	3222
	AGRN	ANKRD65-AS1	eQTL_catalogue_nucleus_accumbens eQTL	0.00747493	0.00819114	3090
	AGRN	ANKRD65-AS1	eQTL_catalogue_fibroblast eQTL	0.00448331	0.00818557	3295
	AGRN	ANKRD65-AS1	eQTL_catalogue_cortex eQTL	0.00629436	0.00816788	3091
	AGRN	ANKRD65-AS1	eQTL_catalogue_breast eQTL	0.00417587	0.00801055	3289
	AGRN	ANKRD65-AS1	eQTL_catalogue_thyroid eQTL	0.00767416	0.00785366	3295
	AGRN	AP006222.2	eQTLgen_blood eQTL	0.00524247	0	1212
	AGRN	ATAD3A	eQTL_catalogue_liver eQTL	0.0108202	0.042246	3127
	AGRN	ATAD3A	fujita_astrocytes eQTL	0.0358688	0	1897
	AGRN	ATAD3A	eQTL_catalogue_esophagus_mucosa eQTL	0.0323081	0.0354102	3268
	AGRN	ATAD3A	kosoy_microglia eQTL	0.0107754	0.0216608	1315
	AGRN	ATAD3A	eQTL_catalogue_braineac_putamen eQTL	0.0191659	0	2303
	AGRN	ATAD3A	eQTL_catalogue_uterus eQTL	0.0190224	0	2794
	AGRN	ATAD3A	eQTL_catalogue_cerebellar_hemisphere eQTL	0.017889	0	2988
	AGRN	ATAD3A	eQTL_catalogue_small_intestine eQTL	0.0160019	0.0150774	3004
	AGRN	ATAD3A	eQTL_catalogue_braineac_substantia_nigra eQTL	0.0155674	0	2149
	AGRN	ATAD3A	eQTL_catalogue_fibroblast eQTL	0.00877358	0.0150397	3295
	AGRN	ATAD3A	eQTL_catalogue_young_microglia eQTL	0.0149057	0	2627
	AGRN	ATAD3A	eQTL_catalogue_kasela_tcells_cd4 eQTL	0.0147432	0	2598
	AGRN	ATAD3A	wingo_male_DLPFC pQTL	0.0146589	0.0106691	1069
	AGRN	ATAD3A	eQTL_catalogue_cedar_monocytes eQTL	0.0145958	0	2371
	AGRN	ATAD3A	eQTL_catalogue_adrenal_gland eQTL	0.0143609	0	3197
	AGRN	ATAD3A	eQTL_catalogue_fairfax_monocytes_ifn24 eQTL	0.0142234	0	2412
	AGRN	ATAD3A	eQTL_catalogue_cerebellum eQTL	0.0141274	0	3118
	AGRN	ATAD3A	eQTL_catalogue_hypothalamus eQTL	0.014007	0.0101623	3066
	AGRN	ATAD3A	eQTL_catalogue_left_ventricle eQTL	0.0139782	0.0132926	3227
	AGRN	ATAD3A	eQTL_catalogue_fairfax_monocytes_lps24 eQTL	0.0137848	0	2307
	AGRN	ATAD3A	eQTL_catalogue_blueprint_monocytes eQTL	0.0137411	0.0103637	2969
	AGRN	ATAD3A	eQTL_catalogue_frontal_cortex eQTL	0.0134167	0.010095	2993
	AGRN	ATAD3A	eQTL_catalogue_putamen eQTL	0.0132226	0	3111
	AGRN	ATAD3A	eQTL_catalogue_kasela_tcells_cd8 eQTL	0.0131925	0	2593
	AGRN	ATAD3A	eQTL_catalogue_muscle eQTL	0.0067829	0.0128661	3302
	AGRN	ATAD3A	eQTL_catalogue_fairfax_monocytes_lps2 eQTL	0.0125228	0.00718738	2283
	AGRN	ATAD3A	eQTL_catalogue_substantia_nigra eQTL	0.0124461	0	2755
	AGRN	ATAD3A	eQTL_catalogue_prostate eQTL	0.0124311	0	3206
	AGRN	ATAD3A	MetaBrain_spinalcord eQTL	0.0122472	0	2333
	AGRN	ATAD3A	eQTL_catalogue_vagina eQTL	0.0119457	0	2941
	AGRN	ATAD3A	eQTL_catalogue_amygdala eQTL	0.011637	0	2809
	AGRN	ATAD3A	wingo_male_DLPFC eQTL	0.0115202	0	1069
	AGRN	ATAD3A	eQTL_catalogue_coronary_artery eQTL	0.0114169	0	3144
	AGRN	ATAD3A	eQTL_catalogue_kidney eQTL	0.0113548	0	2495
	AGRN	ATAD3A	eQTL_catalogue_nucleus_accumbens eQTL	0.0112989	0	3090
	AGRN	ATAD3A	eQTL_catalogue_ovary eQTL	0.0110424	0	3093
	AGRN	ATAD3A	eQTL_catalogue_pituitary eQTL	0.0110322	0	3167
	AGRN	ATAD3A	eQTL_catalogue_lcl eQTL	0.00475433	0.0102891	2814
	AGRN	ATAD3A	eQTL_catalogue_hippocampus eQTL	0.0101677	0.00794954	3034
	AGRN	ATAD3A	eQTL_catalogue_pancreas eQTL	0.0101282	0	3227
	AGRN	ATAD3A	eQTL_catalogue_fairfax_monocytes_naive eQTL	0.010073	0.00887224	2437
	AGRN	ATAD3A	eQTL_catalogue_aorta eQTL	0.00935652	0.00996691	3290
	AGRN	ATAD3A	MetaBrain_basalganglia eQTL	0.00992888	0	2240
	AGRN	ATAD3A	eQTL_catalogue_commonmind_dlpfc eQTL	0.00987933	0	2556
	AGRN	ATAD3A	wingo_female_DLPFC pQTL	0.00481182	0.00970257	1069
	AGRN	ATAD3A	MetaBrain_hippocampus eQTL	0.00969135	0	2134
	AGRN	ATAD3A	eQTL_catalogue_spleen eQTL	0.00670737	0.00962008	3140
	AGRN	ATAD3A	wingo_both_DLPFC pQTL	0.00380788	0.00961755	1069
	AGRN	ATAD3A	eQTL_catalogue_anterior_cingulate_cortex eQTL	0.00961752	0.0081171	2921
	AGRN	ATAD3A	eQTL_catalogue_nedelec_lysteria eQTL	0.00946592	0	2115
	AGRN	ATAD3A	eQTL_catalogue_blood eQTL	0.00330529	0.0092764	3302
	AGRN	ATAD3A	eQTL_catalogue_breast eQTL	0.00925616	0.00869341	3289
	AGRN	ATAD3A	eQTL_catalogue_salivary_gland eQTL	0.00911368	0	2863
	AGRN	ATAD3A	wingo_female_DLPFC eQTL	0.00910317	0.00839663	1069
	AGRN	ATAD3A	eQTL_catalogue_esophagus_muscularis eQTL	0.00292749	0.00903695	3228
	AGRN	ATAD3A	eQTL_catalogue_tibial_artery eQTL	0.00285141	0.00885604	3287
	AGRN	ATAD3A	eQTL_catalogue_caudate eQTL	0.00305398	0.00881011	3164
	AGRN	ATAD3A	eQTL_catalogue_spinal_cord eQTL	0.00845717	0.00880098	2922
	AGRN	ATAD3A	eQTL_catalogue_testis eQTL	0.00282053	0.0087934	3227
	AGRN	ATAD3A	eQTL_catalogue_adipose_visceral eQTL	0.00286588	0.00877379	3251
	AGRN	ATAD3A	eQTL_catalogue_skin_non_exposed eQTL	0.00300741	0.00876378	3304
	AGRN	ATAD3A	eQTL_catalogue_adipose eQTL	0.0028149	0.00876152	3297
	AGRN	ATAD3A	eQTL_catalogue_tibial_nerve eQTL	0.00281761	0.00875974	3256
	AGRN	ATAD3A	eQTL_catalogue_skin_exposed eQTL	0.00311309	0.00864975	3267
	AGRN	ATAD3A	eQTL_catalogue_lung eQTL	0.00276915	0.00862172	3275
	AGRN	ATAD3A	eQTL_catalogue_esophagus_gej eQTL	0.00401384	0.00860613	3222
	AGRN	ATAD3A	eQTL_catalogue_sigmoid_colon eQTL	0.00402926	0.00857847	3204
	AGRN	ATAD3A	eQTL_catalogue_thyroid eQTL	0.00274524	0.00856167	3295
	AGRN	ATAD3A	eQTL_catalogue_tranverse_colon eQTL	0.00730984	0.00855104	3230
	AGRN	ATAD3A	eQTL_catalogue_nedelec_naive eQTL	0.00836493	0	2104
	AGRN	ATAD3A	eQTL_catalogue_cortex eQTL	0.0083551	0.00826089	3091
	AGRN	ATAD3A	eQTL_catalogue_stomach eQTL	0.00813297	0.00778682	3217
	AGRN	ATAD3A	fujita_excitatory eQTL	0.00749661	0.00796375	1897
	AGRN	ATAD3A	eQTL_catalogue_atrial_appendage eQTL	0.00788218	0.00763507	3238
	AGRN	ATAD3A	fujita_inhibitory eQTL	0.00772313	0	1897
	AGRN	ATAD3A	fujita_oligodendrocytes eQTL	0.00761691	0	1897
	AGRN	ATAD3A	MetaBrain_cerebellum eQTL	0.00342077	0.00753204	3036
	AGRN	ATAD3A	eQTL_catalogue_quach_Pam3CSK4 eQTL	0.00705572	0.00744707	1839
	AGRN	ATAD3A	eQTL_catalogue_nedelec_salmonella eQTL	0.00744299	0	2220
	AGRN	ATAD3A	wingo_both_DLPFC eQTL	0.00282654	0.00714673	1069
	AGRN	ATAD3A	eQTL_catalogue_quach_R848 eQTL	0.00640629	0	1834
	AGRN	ATAD3A	eQTL_catalogue_quach_LPS eQTL	0.006256	0	1894
	AGRN	ATAD3A	eQTL_catalogue_quach_IAV eQTL	0.00597407	0	1888
	AGRN	ATAD3A	eQTL_catalogue_quach_naive eQTL	0.00594802	0	1887
	AGRN	ATAD3A	eQTLgen_blood eQTL	0.00371364	0	3270
	AGRN	ATAD3A	MetaBrain_cortex eQTL	0.00269759	0	3272
	AGRN	ATAD3B	eQTL_catalogue_tibial_artery eQTL	0.0114575	0.234684	3287
	AGRN	ATAD3B	eQTL_catalogue_commonmind_dlpfc eQTL	0.0108875	0.0972776	2556
	AGRN	ATAD3B	eQTL_catalogue_esophagus_mucosa eQTL	0.0116413	0.0244719	3268
	AGRN	ATAD3B	wingo_male_DLPFC pQTL	0.0208516	0.0237825	1076
	AGRN	ATAD3B	eQTL_catalogue_small_intestine eQTL	0.0226533	0.0221045	3004
	AGRN	ATAD3B	wingo_female_DLPFC pQTL	0.0216681	0	1077
	AGRN	ATAD3B	eQTL_catalogue_putamen eQTL	0.0201444	0.00796645	3111
	AGRN	ATAD3B	eQTL_catalogue_adrenal_gland sQTL	0.0178933	0.00830649	3197
	AGRN	ATAD3B	eQTL_catalogue_fairfax_monocytes_ifn24 eQTL	0.0166204	0	2412
	AGRN	ATAD3B	eQTL_catalogue_braineac_substantia_nigra eQTL	0.0162839	0	2149
	AGRN	ATAD3B	eQTL_catalogue_braineac_putamen eQTL	0.0158708	0	2303
	AGRN	ATAD3B	eQTL_catalogue_fairfax_monocytes_naive eQTL	0.0156061	0	2437
	AGRN	ATAD3B	eQTL_catalogue_coronary_artery eQTL	0.0107554	0.0151823	3144
	AGRN	ATAD3B	eQTL_catalogue_tibial_nerve eQTL	0.0150918	0.00948886	3256
	AGRN	ATAD3B	eQTL_catalogue_nucleus_accumbens eQTL	0.014227	0.00795969	3090
	AGRN	ATAD3B	fujita_astrocytes eQTL	0.0141912	0	1897
	AGRN	ATAD3B	MetaBrain_cerebellum eQTL	0.0141714	0.00713578	3036
	AGRN	ATAD3B	eQTL_catalogue_young_microglia eQTL	0.01408	0.0115301	2627
	AGRN	ATAD3B	eQTL_catalogue_esophagus_gej eQTL	0.0140647	0.00990316	3222
	AGRN	ATAD3B	eQTL_catalogue_hippocampus eQTL	0.0134108	0.00835226	3034
	AGRN	ATAD3B	eQTL_catalogue_blueprint_monocytes eQTL	0.0131833	0	2969
	AGRN	ATAD3B	eQTL_catalogue_ovary eQTL	0.0130771	0.00797407	3093
	AGRN	ATAD3B	eQTL_catalogue_fairfax_monocytes_lps2 eQTL	0.01299	0	2283
	AGRN	ATAD3B	eQTL_catalogue_kasela_tcells_cd4 eQTL	0.01298	0	2598
	AGRN	ATAD3B	fujita_oligodendrocytes eQTL	0.0129238	0	1897
	AGRN	ATAD3B	eQTL_catalogue_frontal_cortex eQTL	0.0128814	0.00853582	2993
	AGRN	ATAD3B	eQTL_catalogue_cortex eQTL	0.0128073	0.0112597	3091
	AGRN	ATAD3B	eQTL_catalogue_kasela_tcells_cd8 eQTL	0.0127844	0	2593
	AGRN	ATAD3B	eQTLgen_blood eQTL	0.0125386	0	3302
	AGRN	ATAD3B	eQTL_catalogue_cedar_monocytes eQTL	0.0123884	0	2371
	AGRN	ATAD3B	eQTL_catalogue_adrenal_gland eQTL	0.012339	0.0080207	3197
	AGRN	ATAD3B	eQTL_catalogue_nedelec_naive eQTL	0.0123289	0	2104
	AGRN	ATAD3B	eQTL_catalogue_uterus eQTL	0.0122649	0.00811234	2794
	AGRN	ATAD3B	eQTL_catalogue_muscle sQTL	0.0122525	0.00801579	3302
	AGRN	ATAD3B	eQTL_catalogue_fairfax_monocytes_lps24 eQTL	0.0120889	0	2307
	AGRN	ATAD3B	eQTL_catalogue_liver eQTL	0.0119775	0.00834976	3127
	AGRN	ATAD3B	wingo_both_DLPFC pQTL	0.0115456	0	1076
	AGRN	ATAD3B	eQTL_catalogue_kidney eQTL	0.0115141	0.0106883	2495
	AGRN	ATAD3B	eQTL_catalogue_vagina eQTL	0.011455	0.00780701	2941
	AGRN	ATAD3B	eQTL_catalogue_skin_exposed eQTL	0.0114173	0.0101021	3267
	AGRN	ATAD3B	eQTL_catalogue_quach_LPS eQTL	0.00696909	0.0114128	1894
	AGRN	ATAD3B	eQTL_catalogue_skin_non_exposed eQTL	0.0113871	0.00876378	3304
	AGRN	ATAD3B	wingo_male_DLPFC eQTL	0.0113843	0.00653444	1077
	AGRN	ATAD3B	eQTL_catalogue_thyroid eQTL	0.0113718	0.00856167	3295
	AGRN	ATAD3B	eQTL_catalogue_spinal_cord eQTL	0.0113605	0.00764457	2922
	AGRN	ATAD3B	eQTL_catalogue_blood eQTL	0.0113449	0.0092764	3302
	AGRN	ATAD3B	eQTL_catalogue_tranverse_colon eQTL	0.0113394	0.00932044	3230
	AGRN	ATAD3B	eQTL_catalogue_adipose eQTL	0.0113287	0.00876152	3297
	AGRN	ATAD3B	eQTL_catalogue_lung eQTL	0.0113159	0.00793356	3275
	AGRN	ATAD3B	eQTL_catalogue_substantia_nigra eQTL	0.0112667	0.00777093	2755
	AGRN	ATAD3B	eQTL_catalogue_skin_exposed sQTL	0.00667957	0.0112604	3267
	AGRN	ATAD3B	eQTL_catalogue_fibroblast eQTL	0.0112151	0.00793438	3295
	AGRN	ATAD3B	eQTL_catalogue_muscle eQTL	0.0112128	0.0106296	3302
	AGRN	ATAD3B	eQTL_catalogue_cerebellar_hemisphere eQTL	0.0110474	0.00906829	2988
	AGRN	ATAD3B	eQTL_catalogue_pituitary eQTL	0.011047	0.00800168	3167
	AGRN	ATAD3B	eQTL_catalogue_prostate eQTL	0.0109258	0.00845564	3206
	AGRN	ATAD3B	eQTL_catalogue_hypothalamus eQTL	0.0108688	0.00842215	3066
	AGRN	ATAD3B	eQTL_catalogue_quach_naive eQTL	0.00840167	0.0108539	1887
	AGRN	ATAD3B	eQTL_catalogue_pancreas eQTL	0.0108136	0	3227
	AGRN	ATAD3B	eQTL_catalogue_caudate eQTL	0.0108132	0.00836912	3164
	AGRN	ATAD3B	eQTL_catalogue_breast eQTL	0.0107058	0.00869341	3289
	AGRN	ATAD3B	eQTL_catalogue_esophagus_muscularis eQTL	0.0106591	0.0100066	3228
	AGRN	ATAD3B	eQTL_catalogue_anterior_cingulate_cortex eQTL	0.0106583	0.00750633	2921
	AGRN	ATAD3B	MetaBrain_cortex eQTL	0.0106514	0	3272
	AGRN	ATAD3B	eQTL_catalogue_amygdala eQTL	0.0104916	0.00723269	2809
	AGRN	ATAD3B	MetaBrain_spinalcord eQTL	0.0104615	0.00839736	2333
	AGRN	ATAD3B	eQTL_catalogue_cerebellum eQTL	0.0102954	0.00805958	3118
	AGRN	ATAD3B	eQTL_catalogue_atrial_appendage eQTL	0.0101772	0.00977795	3238
	AGRN	ATAD3B	MetaBrain_hippocampus eQTL	0.00996945	0.00711889	2134
	AGRN	ATAD3B	eQTL_catalogue_spleen sQTL	0.00825515	0.00995144	3140
	AGRN	ATAD3B	wingo_female_DLPFC eQTL	0.00450841	0.00992384	1077
	AGRN	ATAD3B	wingo_both_DLPFC eQTL	0.00504956	0.00992379	1077
	AGRN	ATAD3B	eQTL_catalogue_esophagus_mucosa sQTL	0.00516709	0.00989909	3268
	AGRN	ATAD3B	eQTL_catalogue_stomach eQTL	0.00989489	0.00797667	3217
	AGRN	ATAD3B	eQTL_catalogue_left_ventricle eQTL	0.00983767	0.00783688	3227
	AGRN	ATAD3B	eQTL_catalogue_lcl eQTL	0.00927686	0.00981115	2814
	AGRN	ATAD3B	eQTL_catalogue_salivary_gland eQTL	0.00979182	0.00878406	2863
	AGRN	ATAD3B	MetaBrain_basalganglia eQTL	0.00975815	0.00723769	2240
	AGRN	ATAD3B	eQTL_catalogue_sigmoid_colon eQTL	0.009717	0.00795481	3204
	AGRN	ATAD3B	eQTL_catalogue_aorta eQTL	0.00962641	0.00791645	3290
	AGRN	ATAD3B	eQTL_catalogue_spleen eQTL	0.00875044	0.00948353	3140
	AGRN	ATAD3B	eQTL_catalogue_thyroid sQTL	0.00909439	0.00828941	3295
	AGRN	ATAD3B	eQTL_catalogue_lung sQTL	0.00904194	0.00791062	3275
	AGRN	ATAD3B	eQTL_catalogue_quach_Pam3CSK4 eQTL	0.00612224	0.00896378	1839
	AGRN	ATAD3B	eQTL_catalogue_adipose_visceral eQTL	0.00895804	0.0079106	3251
	AGRN	ATAD3B	eQTL_catalogue_testis eQTL	0.00849854	0.00844065	3227
	AGRN	ATAD3B	eQTL_catalogue_nedelec_lysteria eQTL	0.00844608	0	2115
	AGRN	ATAD3B	eQTL_catalogue_skin_non_exposed sQTL	0.00486279	0.00844163	3304
	AGRN	ATAD3B	fujita_excitatory eQTL	0.00653242	0.00838483	1897
	AGRN	ATAD3B	kosoy_microglia eQTL	0.00698553	0.00784214	1257
	AGRN	ATAD3B	eQTL_catalogue_nedelec_salmonella eQTL	0.00718817	0	2220
	AGRN	ATAD3B	fujita_inhibitory eQTL	0.00713763	0	1897
	AGRN	ATAD3B	eQTL_catalogue_quach_IAV eQTL	0.00607228	0.00636976	1888
	AGRN	ATAD3B	eQTL_catalogue_quach_R848 eQTL	0.00609544	0.0062516	1834
	AGRN	ATAD3C	eQTL_catalogue_fairfax_monocytes_naive eQTL	0.0332983	0	2437
	AGRN	ATAD3C	eQTL_catalogue_quach_LPS eQTL	0.00747896	0.0225353	1894
	AGRN	ATAD3C	eQTL_catalogue_quach_Pam3CSK4 sQTL	0.00699925	0.0217858	1839
	AGRN	ATAD3C	eQTL_catalogue_fairfax_monocytes_lps2 eQTL	0.0205566	0	2283
	AGRN	ATAD3C	eQTL_catalogue_fairfax_monocytes_ifn24 eQTL	0.0204816	0	2412
	AGRN	ATAD3C	eQTL_catalogue_kasela_tcells_cd8 eQTL	0.0167996	0	2593
	AGRN	ATAD3C	eQTL_catalogue_braineac_substantia_nigra eQTL	0.0164479	0	2149
	AGRN	ATAD3C	eQTL_catalogue_uterus eQTL	0.0157429	0.0140621	2794
	AGRN	ATAD3C	eQTL_catalogue_salivary_gland eQTL	0.0150766	0	2863
	AGRN	ATAD3C	eQTL_catalogue_braineac_putamen eQTL	0.0145608	0.0100967	2303
	AGRN	ATAD3C	eQTL_catalogue_cedar_monocytes eQTL	0.0145562	0	2371
	AGRN	ATAD3C	MetaBrain_basalganglia eQTL	0.0145332	0.0127107	2240
	AGRN	ATAD3C	eQTL_catalogue_amygdala eQTL	0.00819508	0.0144335	2809
	AGRN	ATAD3C	eQTL_catalogue_lcl eQTL	0.013995	0	2814
	AGRN	ATAD3C	eQTL_catalogue_young_microglia eQTL	0.0139655	0	2627
	AGRN	ATAD3C	eQTL_catalogue_aorta eQTL	0.00716619	0.0136108	3290
	AGRN	ATAD3C	eQTL_catalogue_kasela_tcells_cd4 eQTL	0.013026	0	2598
	AGRN	ATAD3C	eQTL_catalogue_fairfax_monocytes_lps24 eQTL	0.0126654	0.0123177	2307
	AGRN	ATAD3C	eQTLgen_blood eQTL	0.012539	0	3302
	AGRN	ATAD3C	eQTL_catalogue_small_intestine eQTL	0.0115493	0	3004
	AGRN	ATAD3C	eQTL_catalogue_putamen eQTL	0.00440878	0.0113767	3111
	AGRN	ATAD3C	eQTL_catalogue_nucleus_accumbens eQTL	0.00442109	0.0113705	3090
	AGRN	ATAD3C	eQTL_catalogue_caudate eQTL	0.00434749	0.0113521	3164
	AGRN	ATAD3C	eQTL_catalogue_kidney eQTL	0.0113446	0	2495
	AGRN	ATAD3C	eQTL_catalogue_adipose eQTL	0.00437365	0.0113215	3297
	AGRN	ATAD3C	eQTL_catalogue_ovary eQTL	0.0111919	0.00715759	3093
	AGRN	ATAD3C	MetaBrain_cerebellum eQTL	0.00399482	0.0111472	3036
	AGRN	ATAD3C	eQTL_catalogue_hippocampus eQTL	0.0041699	0.0110231	3034
	AGRN	ATAD3C	eQTL_catalogue_vagina eQTL	0.0110198	0.00766243	2941
	AGRN	ATAD3C	eQTL_catalogue_tibial_nerve eQTL	0.00400701	0.0109134	3256
	AGRN	ATAD3C	eQTL_catalogue_cerebellum eQTL	0.00412179	0.0108928	3118
	AGRN	ATAD3C	eQTL_catalogue_atrial_appendage eQTL	0.00416132	0.0107919	3238
	AGRN	ATAD3C	eQTL_catalogue_cerebellar_hemisphere eQTL	0.00605798	0.0106904	2988
	AGRN	ATAD3C	MetaBrain_hippocampus eQTL	0.00471863	0.0106694	2134
	AGRN	ATAD3C	eQTL_catalogue_testis eQTL	0.00408449	0.0106135	3227
	AGRN	ATAD3C	eQTL_catalogue_lung eQTL	0.00601611	0.010562	3275
	AGRN	ATAD3C	eQTL_catalogue_breast eQTL	0.00391776	0.0104465	3289
	AGRN	ATAD3C	eQTL_catalogue_adipose_visceral eQTL	0.00478078	0.0103937	3251
	AGRN	ATAD3C	eQTL_catalogue_esophagus_muscularis eQTL	0.00383296	0.0103582	3228
	AGRN	ATAD3C	eQTL_catalogue_substantia_nigra eQTL	0.0038913	0.0103049	2755
	AGRN	ATAD3C	eQTL_catalogue_nucleus_accumbens sQTL	0.00378211	0.0101925	3090
	AGRN	ATAD3C	fujita_oligodendrocytes eQTL	0.00391514	0.0101216	1897
	AGRN	ATAD3C	eQTL_catalogue_thyroid eQTL	0.00570404	0.0100604	3295
	AGRN	ATAD3C	eQTL_catalogue_hypothalamus eQTL	0.00370185	0.0099759	3066
	AGRN	ATAD3C	eQTL_catalogue_coronary_artery eQTL	0.00997467	0.00806065	3144
	AGRN	ATAD3C	eQTL_catalogue_pancreas eQTL	0.00991274	0.00760855	3227
	AGRN	ATAD3C	eQTL_catalogue_spinal_cord eQTL	0.00369028	0.0098944	2922
	AGRN	ATAD3C	eQTL_catalogue_sigmoid_colon eQTL	0.00367316	0.009875	3204
	AGRN	ATAD3C	eQTL_catalogue_cortex eQTL	0.0037026	0.00986088	3091
	AGRN	ATAD3C	eQTL_catalogue_left_ventricle sQTL	0.00960126	0.00986005	3227
	AGRN	ATAD3C	eQTL_catalogue_frontal_cortex eQTL	0.00398056	0.00984623	2993
	AGRN	ATAD3C	eQTL_catalogue_esophagus_mucosa eQTL	0.00364378	0.00977181	3268
	AGRN	ATAD3C	eQTL_catalogue_stomach eQTL	0.00429347	0.00977044	3217
	AGRN	ATAD3C	eQTL_catalogue_adrenal_gland eQTL	0.00972021	0	3197
	AGRN	ATAD3C	eQTL_catalogue_tibial_artery eQTL	0.00361274	0.00971479	3287
	AGRN	ATAD3C	MetaBrain_spinalcord eQTL	0.00968913	0.0095294	2333
	AGRN	ATAD3C	kosoy_microglia eQTL	0.0092664	0.0085973	1204
	AGRN	ATAD3C	eQTL_catalogue_prostate eQTL	0.00347716	0.00922476	3206
	AGRN	ATAD3C	wingo_both_DLPFC eQTL	0.00378204	0.00919935	1000
	AGRN	ATAD3C	eQTL_catalogue_spleen eQTL	0.00796312	0.00915225	3140
	AGRN	ATAD3C	eQTL_catalogue_esophagus_gej eQTL	0.00337883	0.00904828	3222
	AGRN	ATAD3C	eQTL_catalogue_quach_Pam3CSK4 eQTL	0.00896806	0	1839
	AGRN	ATAD3C	eQTL_catalogue_cortex sQTL	0.00430691	0.00887958	3091
	AGRN	ATAD3C	eQTL_catalogue_anterior_cingulate_cortex eQTL	0.00600219	0.00887741	2921
	AGRN	ATAD3C	eQTL_catalogue_left_ventricle eQTL	0.00789999	0.00880194	3227
	AGRN	ATAD3C	wingo_female_DLPFC eQTL	0.00374028	0.00878517	1000
	AGRN	ATAD3C	eQTL_catalogue_skin_exposed eQTL	0.00438972	0.00868106	3267
	AGRN	ATAD3C	wingo_male_DLPFC eQTL	0.00371976	0.00864843	1000
	AGRN	ATAD3C	eQTL_catalogue_skin_non_exposed eQTL	0.00432881	0.008575	3304
	AGRN	ATAD3C	eQTL_catalogue_tranverse_colon eQTL	0.00553218	0.0083159	3230
	AGRN	ATAD3C	eQTL_catalogue_liver eQTL	0.00332645	0.00815322	3127
	AGRN	ATAD3C	eQTL_catalogue_pituitary eQTL	0.00677785	0.00802962	3167
	AGRN	ATAD3C	eQTL_catalogue_quach_LPS sQTL	0.00780399	0	1894
	AGRN	ATAD3C	eQTL_catalogue_commonmind_dlpfc eQTL	0.00328096	0.00740388	2556
	AGRN	ATAD3C	MetaBrain_cortex eQTL	0.00426602	0	3272
	AGRN	AURKAIP1	eQTL_catalogue_muscle sQTL	0.0957682	0.0883138	3302
	AGRN	AURKAIP1	eQTL_catalogue_sigmoid_colon sQTL	0.0892976	0.0887636	3204
	AGRN	AURKAIP1	eQTL_catalogue_cortex sQTL	0.010349	0.0888825	3091
	AGRN	AURKAIP1	eQTL_catalogue_cerebellum sQTL	0.0150879	0.0886625	3118
	AGRN	AURKAIP1	eQTL_catalogue_breast sQTL	0.0263176	0.0886587	3289
	AGRN	AURKAIP1	eQTL_catalogue_nucleus_accumbens sQTL	0.0231639	0.0886454	3090
	AGRN	AURKAIP1	eQTL_catalogue_atrial_appendage sQTL	0.0352181	0.0883729	3238
	AGRN	AURKAIP1	eQTL_catalogue_tranverse_colon sQTL	0.0695152	0.0883669	3230
	AGRN	AURKAIP1	eQTL_catalogue_left_ventricle sQTL	0.0161737	0.0883495	3227
	AGRN	AURKAIP1	eQTL_catalogue_hypothalamus sQTL	0.0126463	0.0882609	3066
	AGRN	AURKAIP1	eQTL_catalogue_frontal_cortex sQTL	0.0184388	0.0881295	2993
	AGRN	AURKAIP1	eQTL_catalogue_vagina sQTL	0.0136857	0.0765527	2941
	AGRN	AURKAIP1	eQTL_catalogue_hippocampus eQTL	0.030975	0	3034
	AGRN	AURKAIP1	MetaBrain_hippocampus eQTL	0.0241319	0	2134
	AGRN	AURKAIP1	eQTL_catalogue_braineac_putamen eQTL	0.0156174	0.0211943	2303
	AGRN	AURKAIP1	eQTL_catalogue_blueprint_monocytes eQTL	0.0210725	0	2969
	AGRN	AURKAIP1	eQTL_catalogue_muscle eQTL	0.00863755	0.0194894	3302
	AGRN	AURKAIP1	eQTL_catalogue_fibroblast eQTL	0.00612718	0.0185922	3295
	AGRN	AURKAIP1	fujita_astrocytes eQTL	0.0185322	0	1897
	AGRN	AURKAIP1	eQTL_catalogue_lcl eQTL	0.0167534	0	2814
	AGRN	AURKAIP1	eQTL_catalogue_substantia_nigra eQTL	0.0163654	0	2755
	AGRN	AURKAIP1	wingo_male_DLPFC eQTL	0.0161194	0	836
	AGRN	AURKAIP1	eQTL_catalogue_lung eQTL	0.0159657	0	3275
	AGRN	AURKAIP1	eQTL_catalogue_thyroid eQTL	0.015805	0	3295
	AGRN	AURKAIP1	eQTL_catalogue_braineac_substantia_nigra eQTL	0.0156402	0	2149
	AGRN	AURKAIP1	eQTL_catalogue_cerebellar_hemisphere eQTL	0.0154397	0	2988
	AGRN	AURKAIP1	eQTL_catalogue_esophagus_gej eQTL	0.0151098	0	3222
	AGRN	AURKAIP1	eQTL_catalogue_young_microglia eQTL	0.0146873	0	2627
	AGRN	AURKAIP1	eQTL_catalogue_breast eQTL	0.0141183	0	3289
	AGRN	AURKAIP1	eQTL_catalogue_cedar_monocytes eQTL	0.0139232	0	2371
	AGRN	AURKAIP1	eQTL_catalogue_fairfax_monocytes_lps2 eQTL	0.0138052	0	2283
	AGRN	AURKAIP1	wingo_female_DLPFC eQTL	0.0133023	0	836
	AGRN	AURKAIP1	eQTL_catalogue_pituitary eQTL	0.013245	0	3167
	AGRN	AURKAIP1	eQTL_catalogue_hypothalamus eQTL	0.0132075	0	3066
	AGRN	AURKAIP1	eQTL_catalogue_kasela_tcells_cd8 eQTL	0.013131	0	2593
	AGRN	AURKAIP1	eQTL_catalogue_kidney eQTL	0.0130595	0	2495
	AGRN	AURKAIP1	eQTL_catalogue_vagina eQTL	0.0128798	0	2941
	AGRN	AURKAIP1	eQTL_catalogue_nedelec_naive eQTL	0.0123857	0	2104
	AGRN	AURKAIP1	eQTL_catalogue_amygdala eQTL	0.0123102	0	2809
	AGRN	AURKAIP1	eQTL_catalogue_liver eQTL	0.0121782	0	3127
	AGRN	AURKAIP1	eQTL_catalogue_kasela_tcells_cd4 eQTL	0.0120005	0	2598
	AGRN	AURKAIP1	eQTL_catalogue_fairfax_monocytes_lps24 eQTL	0.0119126	0	2307
	AGRN	AURKAIP1	fujita_oligodendrocytes eQTL	0.0118801	0	1897
	AGRN	AURKAIP1	eQTL_catalogue_fairfax_monocytes_naive eQTL	0.0117067	0	2437
	AGRN	AURKAIP1	eQTL_catalogue_spinal_cord eQTL	0.0117006	0	2922
	AGRN	AURKAIP1	eQTL_catalogue_cortex eQTL	0.0116275	0	3091
	AGRN	AURKAIP1	eQTL_catalogue_adrenal_gland eQTL	0.0115564	0	3197
	AGRN	AURKAIP1	eQTL_catalogue_uterus eQTL	0.011536	0	2794
	AGRN	AURKAIP1	kosoy_microglia eQTL	0.0114509	0	1157
	AGRN	AURKAIP1	eQTL_catalogue_adipose_visceral eQTL	0.0113335	0.0108421	3251
	AGRN	AURKAIP1	MetaBrain_spinalcord eQTL	0.0111943	0	2333
	AGRN	AURKAIP1	eQTL_catalogue_caudate eQTL	0.0111675	0	3164
	AGRN	AURKAIP1	eQTL_catalogue_esophagus_mucosa eQTL	0.0111257	0	3268
	AGRN	AURKAIP1	eQTL_catalogue_frontal_cortex eQTL	0.011035	0	2993
	AGRN	AURKAIP1	eQTL_catalogue_ovary eQTL	0.0109456	0	3093
	AGRN	AURKAIP1	eQTL_catalogue_tibial_artery eQTL	0.0109409	0	3287
	AGRN	AURKAIP1	eQTL_catalogue_anterior_cingulate_cortex eQTL	0.0109203	0	2921
	AGRN	AURKAIP1	eQTL_catalogue_putamen eQTL	0.0109201	0	3111
	AGRN	AURKAIP1	MetaBrain_basalganglia eQTL	0.0108849	0	2240
	AGRN	AURKAIP1	eQTL_catalogue_salivary_gland eQTL	0.0108486	0	2863
	AGRN	AURKAIP1	eQTL_catalogue_fairfax_monocytes_ifn24 eQTL	0.0108468	0	2412
	AGRN	AURKAIP1	eQTL_catalogue_skin_exposed eQTL	0.0108395	0	3267
	AGRN	AURKAIP1	eQTL_catalogue_small_intestine eQTL	0.0108299	0	3004
	AGRN	AURKAIP1	eQTL_catalogue_left_ventricle eQTL	0.0107937	0.00813861	3227
	AGRN	AURKAIP1	eQTL_catalogue_nucleus_accumbens eQTL	0.0107928	0	3090
	AGRN	AURKAIP1	eQTL_catalogue_coronary_artery eQTL	0.0106913	0	3144
	AGRN	AURKAIP1	eQTL_catalogue_cerebellum eQTL	0.0106772	0	3118
	AGRN	AURKAIP1	eQTL_catalogue_pancreas eQTL	0.010526	0	3227
	AGRN	AURKAIP1	eQTL_catalogue_spleen eQTL	0.0103931	0	3140
	AGRN	AURKAIP1	eQTL_catalogue_stomach eQTL	0.0103761	0	3217
	AGRN	AURKAIP1	eQTL_catalogue_prostate eQTL	0.0103108	0	3206
	AGRN	AURKAIP1	eQTL_catalogue_tibial_nerve eQTL	0.010306	0	3256
	AGRN	AURKAIP1	wingo_both_DLPFC eQTL	0.0102279	0	836
	AGRN	AURKAIP1	MetaBrain_cerebellum eQTL	0.010181	0	3036
	AGRN	AURKAIP1	eQTL_catalogue_adipose eQTL	0.010079	0	3297
	AGRN	AURKAIP1	eQTL_catalogue_aorta eQTL	0.0100544	0	3290
	AGRN	AURKAIP1	eQTL_catalogue_atrial_appendage eQTL	0.00999738	0	3238
	AGRN	AURKAIP1	eQTL_catalogue_testis eQTL	0.00998878	0.00891693	3227
	AGRN	AURKAIP1	eQTL_catalogue_esophagus_muscularis eQTL	0.0099363	0	3228
	AGRN	AURKAIP1	eQTL_catalogue_commonmind_dlpfc eQTL	0.00992486	0	2556
	AGRN	AURKAIP1	eQTL_catalogue_quach_Pam3CSK4 eQTL	0.00986188	0	1839
	AGRN	AURKAIP1	eQTL_catalogue_sigmoid_colon eQTL	0.00954321	0	3204
	AGRN	AURKAIP1	eQTL_catalogue_tranverse_colon eQTL	0.00930171	0.00950974	3230
	AGRN	AURKAIP1	eQTL_catalogue_skin_non_exposed eQTL	0.00907113	0	3304
	AGRN	AURKAIP1	eQTLgen_blood eQTL	0.00894959	0	3270
	AGRN	AURKAIP1	fujita_opc eQTL	0.00874447	0	1897
	AGRN	AURKAIP1	eQTL_catalogue_nedelec_lysteria eQTL	0.00872982	0	2115
	AGRN	AURKAIP1	fujita_inhibitory eQTL	0.00728827	0.00854792	1897
	AGRN	AURKAIP1	eQTL_catalogue_blood eQTL	0.00834728	0	3302
	AGRN	AURKAIP1	fujita_excitatory eQTL	0.00812321	0	1897
	AGRN	AURKAIP1	fujita_microglia eQTL	0.00771304	0	1897
	AGRN	AURKAIP1	eQTL_catalogue_nedelec_salmonella eQTL	0.00726417	0.00762376	2220
	AGRN	AURKAIP1	MetaBrain_cortex eQTL	0.00741616	0	3272
	AGRN	AURKAIP1	eQTL_catalogue_quach_R848 eQTL	0.00716002	0	1834
	AGRN	AURKAIP1	eQTL_catalogue_quach_LPS eQTL	0.00680073	0	1894
	AGRN	AURKAIP1	eQTL_catalogue_quach_naive eQTL	0.00605662	0	1887
	AGRN	AURKAIP1	eQTL_catalogue_quach_IAV eQTL	0.00604909	0	1888
	AGRN	B3GALT6	eQTL_catalogue_hippocampus eQTL	0.0365471	0	3034
	AGRN	B3GALT6	eQTL_catalogue_kasela_tcells_cd4 eQTL	0.0345886	0	2598
	AGRN	B3GALT6	eQTL_catalogue_frontal_cortex eQTL	0.0286609	0.01884	2993
	AGRN	B3GALT6	eQTL_catalogue_substantia_nigra eQTL	0.026619	0	2755
	AGRN	B3GALT6	eQTL_catalogue_young_microglia eQTL	0.0236834	0	2627
	AGRN	B3GALT6	eQTL_catalogue_braineac_putamen eQTL	0.022834	0	2303
	AGRN	B3GALT6	eQTL_catalogue_spinal_cord eQTL	0.0191291	0.0140128	2922
	AGRN	B3GALT6	MetaBrain_spinalcord eQTL	0.0190257	0	2333
	AGRN	B3GALT6	NGI_female_CSF pQTL	0.0169971	0	3372
	AGRN	B3GALT6	eQTL_catalogue_braineac_substantia_nigra eQTL	0.0166294	0	2149
	AGRN	B3GALT6	eQTL_catalogue_tibial_nerve eQTL	0.00553685	0.0164082	3256
	AGRN	B3GALT6	eQTL_catalogue_kasela_tcells_cd8 eQTL	0.0154487	0	2593
	AGRN	B3GALT6	eQTL_catalogue_putamen eQTL	0.00818967	0.015262	3111
	AGRN	B3GALT6	eQTL_catalogue_spleen eQTL	0.007569	0.0152301	3140
	AGRN	B3GALT6	fujita_oligodendrocytes eQTL	0.0152258	0	1897
	AGRN	B3GALT6	eQTL_catalogue_kidney eQTL	0.0148918	0	2495
	AGRN	B3GALT6	eQTL_catalogue_pancreas eQTL	0.0145691	0.0136471	3227
	AGRN	B3GALT6	eQTL_catalogue_vagina eQTL	0.0145091	0	2941
	AGRN	B3GALT6	eQTL_catalogue_liver eQTL	0.0141499	0	3127
	AGRN	B3GALT6	eQTL_catalogue_aorta eQTL	0.00788259	0.0141083	3290
	AGRN	B3GALT6	eQTL_catalogue_prostate eQTL	0.013864	0	3206
	AGRN	B3GALT6	eQTL_catalogue_blood eQTL	0.00766575	0.0138427	3302
	AGRN	B3GALT6	eQTL_catalogue_fibroblast eQTL	0.00765103	0.013594	3295
	AGRN	B3GALT6	NGI_male_CSF pQTL	0.0109191	0.013444	3268
	AGRN	B3GALT6	eQTL_catalogue_cerebellar_hemisphere eQTL	0.00708596	0.0132139	2988
	AGRN	B3GALT6	eQTL_catalogue_cerebellum eQTL	0.00716147	0.0131679	3118
	AGRN	B3GALT6	eQTL_catalogue_tibial_artery eQTL	0.00720979	0.0130202	3287
	AGRN	B3GALT6	eQTL_catalogue_atrial_appendage eQTL	0.00810506	0.0128471	3238
	AGRN	B3GALT6	eQTL_catalogue_lung eQTL	0.00708649	0.0127389	3275
	AGRN	B3GALT6	eQTL_catalogue_thyroid eQTL	0.00698032	0.0127282	3295
	AGRN	B3GALT6	eQTL_catalogue_hypothalamus eQTL	0.0127049	0	3066
	AGRN	B3GALT6	eQTL_catalogue_nucleus_accumbens eQTL	0.0074724	0.0126493	3090
	AGRN	B3GALT6	eQTL_catalogue_anterior_cingulate_cortex eQTL	0.00723721	0.012367	2921
	AGRN	B3GALT6	eQTL_catalogue_esophagus_mucosa eQTL	0.00643856	0.0121036	3268
	AGRN	B3GALT6	eQTL_catalogue_muscle eQTL	0.00617642	0.0119482	3302
	AGRN	B3GALT6	eQTL_catalogue_skin_non_exposed eQTL	0.00604436	0.0118211	3304
	AGRN	B3GALT6	eQTL_catalogue_amygdala eQTL	0.0117366	0.0117933	2809
	AGRN	B3GALT6	eQTL_catalogue_skin_exposed eQTL	0.00569934	0.0116738	3267
	AGRN	B3GALT6	MetaBrain_cerebellum eQTL	0.00713907	0.0116451	3036
	AGRN	B3GALT6	eQTL_catalogue_breast eQTL	0.00547326	0.0116092	3289
	AGRN	B3GALT6	wingo_male_DLPFC eQTL	0.00803172	0.011549	720
	AGRN	B3GALT6	eQTL_catalogue_pituitary eQTL	0.00877107	0.0115263	3167
	AGRN	B3GALT6	wingo_both_DLPFC eQTL	0.00662407	0.011378	720
	AGRN	B3GALT6	eQTL_catalogue_coronary_artery eQTL	0.0100279	0.0112914	3144
	AGRN	B3GALT6	eQTL_catalogue_quach_Pam3CSK4 eQTL	0.0112829	0	1839
	AGRN	B3GALT6	eQTL_catalogue_cedar_monocytes eQTL	0.0069766	0.0112665	2371
	AGRN	B3GALT6	eQTL_catalogue_adipose eQTL	0.00556845	0.0112657	3297
	AGRN	B3GALT6	eQTL_catalogue_small_intestine eQTL	0.0112497	0	3004
	AGRN	B3GALT6	eQTL_catalogue_esophagus_muscularis eQTL	0.00759245	0.0112488	3228
	AGRN	B3GALT6	wingo_female_DLPFC eQTL	0.00657343	0.0111926	720
	AGRN	B3GALT6	eQTL_catalogue_adrenal_gland eQTL	0.0111405	0.00995776	3197
	AGRN	B3GALT6	eQTL_catalogue_uterus eQTL	0.0110166	0	2794
	AGRN	B3GALT6	eQTL_catalogue_ovary eQTL	0.0110035	0.00882111	3093
	AGRN	B3GALT6	eQTL_catalogue_blueprint_monocytes eQTL	0.00900162	0.0109122	2969
	AGRN	B3GALT6	fujita_inhibitory eQTL	0.00749562	0.0108778	1897
	AGRN	B3GALT6	eQTL_catalogue_stomach eQTL	0.00999641	0.0108468	3217
	AGRN	B3GALT6	MetaBrain_hippocampus eQTL	0.0107991	0	2134
	AGRN	B3GALT6	eQTL_catalogue_cortex eQTL	0.0102971	0.0106448	3091
	AGRN	B3GALT6	eQTL_catalogue_tranverse_colon eQTL	0.00766883	0.0105982	3230
	AGRN	B3GALT6	eQTL_catalogue_caudate eQTL	0.00592955	0.0103672	3164
	AGRN	B3GALT6	eQTL_catalogue_left_ventricle eQTL	0.010118	0.0102451	3227
	AGRN	B3GALT6	eQTL_catalogue_fairfax_monocytes_lps24 eQTL	0.00614181	0.0102167	2307
	AGRN	B3GALT6	eQTL_catalogue_testis eQTL	0.0100575	0	3227
	AGRN	B3GALT6	eQTL_catalogue_salivary_gland eQTL	0.00957749	0.00990715	2863
	AGRN	B3GALT6	eQTL_catalogue_nedelec_lysteria eQTL	0.00982656	0	2115
	AGRN	B3GALT6	MetaBrain_basalganglia eQTL	0.00981385	0.00945038	2240
	AGRN	B3GALT6	eQTL_catalogue_nedelec_naive eQTL	0.00976958	0.00875566	2104
	AGRN	B3GALT6	eQTL_catalogue_sigmoid_colon eQTL	0.00951278	0	3204
	AGRN	B3GALT6	eQTL_catalogue_commonmind_dlpfc eQTL	0.00949281	0	2556
	AGRN	B3GALT6	eQTL_catalogue_adipose_visceral eQTL	0.00467384	0.00945568	3251
	AGRN	B3GALT6	eQTL_catalogue_fairfax_monocytes_naive eQTL	0.00458652	0.00933023	2437
	AGRN	B3GALT6	eQTL_catalogue_esophagus_gej eQTL	0.0092943	0.00908143	3222
	AGRN	B3GALT6	eQTL_catalogue_lcl eQTL	0.00916434	0	2814
	AGRN	B3GALT6	eQTL_catalogue_fairfax_monocytes_lps2 eQTL	0.00907893	0.00733466	2283
	AGRN	B3GALT6	eQTL_catalogue_fairfax_monocytes_ifn24 eQTL	0.00483925	0.00871087	2412
	AGRN	B3GALT6	kosoy_microglia eQTL	0.00843069	0	984
	AGRN	B3GALT6	fujita_astrocytes eQTL	0.0078416	0	1897
	AGRN	B3GALT6	fujita_excitatory eQTL	0.00667316	0.00748102	1897
	AGRN	B3GALT6	eQTL_catalogue_quach_IAV eQTL	0.00727116	0	1888
	AGRN	B3GALT6	eQTL_catalogue_nedelec_salmonella eQTL	0.00672673	0	2220
	AGRN	B3GALT6	eQTL_catalogue_quach_LPS eQTL	0.00641659	0	1894
	AGRN	B3GALT6	eQTL_catalogue_quach_naive eQTL	0.00629048	0	1887
	AGRN	B3GALT6	eQTL_catalogue_quach_R848 eQTL	0.00608045	0	1834
	AGRN	B3GALT6	MetaBrain_cortex eQTL	0.00545337	0	3272
	AGRN	B3GALT6	eQTLgen_blood eQTL	0.00535628	0	3302
	AGRN	B3GALT6	ARIC_blood pQTL	0.00149634	0.00433316	930
	AGRN	B3GALT6	NGI_all_CSF pQTL	0.00361878	0	1589
	AGRN	C1orf159	eQTL_catalogue_thyroid sQTL	0.0415371	0.100205	3295
	AGRN	C1orf159	fujita_oligodendrocytes eQTL	0.0463175	0.0895052	1897
	AGRN	C1orf159	eQTL_catalogue_cortex eQTL	0.0453735	0.0877201	3091
	AGRN	C1orf159	MetaBrain_cerebellum eQTL	0.0428222	0.087164	3036
	AGRN	C1orf159	eQTL_catalogue_amygdala eQTL	0.0444198	0.0865171	2809
	AGRN	C1orf159	eQTL_catalogue_caudate eQTL	0.0450005	0.0864889	3164
	AGRN	C1orf159	eQTL_catalogue_nucleus_accumbens eQTL	0.0448035	0.0863945	3090
	AGRN	C1orf159	eQTL_catalogue_cerebellar_hemisphere eQTL	0.0341944	0.0856166	2988
	AGRN	C1orf159	fujita_inhibitory eQTL	0.0451643	0.0855929	1897
	AGRN	C1orf159	eQTL_catalogue_coronary_artery eQTL	0.063506	0.0851504	3144
	AGRN	C1orf159	eQTL_catalogue_putamen eQTL	0.0444006	0.085071	3111
	AGRN	C1orf159	eQTL_catalogue_anterior_cingulate_cortex eQTL	0.0229523	0.0841875	2921
	AGRN	C1orf159	eQTL_catalogue_cerebellum eQTL	0.042016	0.0836563	3118
	AGRN	C1orf159	MetaBrain_basalganglia eQTL	0.0422307	0.0835633	2240
	AGRN	C1orf159	eQTL_catalogue_frontal_cortex eQTL	0.0403444	0.0828506	2993
	AGRN	C1orf159	eQTL_catalogue_hypothalamus eQTL	0.0301211	0.0796739	3066
	AGRN	C1orf159	eQTL_catalogue_skin_non_exposed sQTL	0.0305167	0.0790288	3304
	AGRN	C1orf159	wingo_female_DLPFC eQTL	0.0432723	0.0771119	698
	AGRN	C1orf159	wingo_male_DLPFC eQTL	0.0432755	0.0763014	698
	AGRN	C1orf159	wingo_both_DLPFC eQTL	0.0422855	0.0760393	698
	AGRN	C1orf159	eQTL_catalogue_kasela_tcells_cd4 eQTL	0.0270584	0.0586649	2598
	AGRN	C1orf159	eQTL_catalogue_fairfax_monocytes_naive eQTL	0.0248969	0.0542427	2437
	AGRN	C1orf159	MetaBrain_cortex eQTL	0.0486602	0	3272
	AGRN	C1orf159	eQTL_catalogue_testis sQTL	0.0165425	0.0383986	3227
	AGRN	C1orf159	eQTL_catalogue_esophagus_mucosa sQTL	0.013697	0.0361682	3268
	AGRN	C1orf159	eQTL_catalogue_tibial_nerve sQTL	0.0143129	0.0343037	3256
	AGRN	C1orf159	fujita_astrocytes eQTL	0.0234331	0.0333695	1897
	AGRN	C1orf159	eQTL_catalogue_aorta eQTL	0.013396	0.0292316	3290
	AGRN	C1orf159	eQTL_catalogue_braineac_substantia_nigra eQTL	0.0277513	0	2149
	AGRN	C1orf159	eQTL_catalogue_hippocampus eQTL	0.0127224	0.0274631	3034
	AGRN	C1orf159	eQTL_catalogue_blueprint_monocytes eQTL	0.0268312	0.0194064	2969
	AGRN	C1orf159	eQTL_catalogue_adipose_visceral eQTL	0.01476	0.0260025	3251
	AGRN	C1orf159	eQTL_catalogue_fibroblast eQTL	0.0105244	0.02587	3295
	AGRN	C1orf159	eQTL_catalogue_spleen eQTL	0.00967945	0.0258273	3140
	AGRN	C1orf159	eQTL_catalogue_tranverse_colon eQTL	0.0156154	0.0232062	3230
	AGRN	C1orf159	eQTL_catalogue_esophagus_muscularis eQTL	0.00951035	0.020702	3228
	AGRN	C1orf159	eQTL_catalogue_tibial_artery eQTL	0.0131564	0.020153	3287
	AGRN	C1orf159	eQTL_catalogue_muscle eQTL	0.0183353	0.0199964	3302
	AGRN	C1orf159	eQTL_catalogue_vagina eQTL	0.0171481	0.0184455	2941
	AGRN	C1orf159	eQTL_catalogue_quach_Pam3CSK4 eQTL	0.00747464	0.0175185	1839
	AGRN	C1orf159	eQTL_catalogue_braineac_putamen eQTL	0.0162238	0	2303
	AGRN	C1orf159	eQTL_catalogue_left_ventricle eQTL	0.00869811	0.0157434	3227
	AGRN	C1orf159	eQTL_catalogue_atrial_appendage eQTL	0.0153746	0	3238
	AGRN	C1orf159	eQTL_catalogue_spinal_cord eQTL	0.0153455	0	2922
	AGRN	C1orf159	eQTL_catalogue_skin_non_exposed eQTL	0.0112134	0.0153085	3304
	AGRN	C1orf159	eQTL_catalogue_young_microglia eQTL	0.0146503	0	2627
	AGRN	C1orf159	eQTL_catalogue_kasela_tcells_cd8 eQTL	0.0142268	0	2593
	AGRN	C1orf159	eQTL_catalogue_salivary_gland eQTL	0.0140422	0	2863
	AGRN	C1orf159	eQTL_catalogue_adrenal_gland eQTL	0.0138733	0	3197
	AGRN	C1orf159	eQTL_catalogue_adipose_visceral sQTL	0.0122074	0.0136378	3251
	AGRN	C1orf159	eQTL_catalogue_small_intestine eQTL	0.0123211	0.013486	3004
	AGRN	C1orf159	eQTL_catalogue_tibial_nerve eQTL	0.00806369	0.0133105	3256
	AGRN	C1orf159	eQTL_catalogue_commonmind_dlpfc eQTL	0.00551203	0.0132281	2556
	AGRN	C1orf159	eQTL_catalogue_stomach eQTL	0.0129184	0.0131203	3217
	AGRN	C1orf159	eQTL_catalogue_esophagus_gej eQTL	0.0127953	0	3222
	AGRN	C1orf159	eQTL_catalogue_cedar_monocytes eQTL	0.0127491	0	2371
	AGRN	C1orf159	eQTL_catalogue_kidney eQTL	0.0126917	0	2495
	AGRN	C1orf159	eQTL_catalogue_substantia_nigra eQTL	0.0126528	0	2755
	AGRN	C1orf159	eQTL_catalogue_fairfax_monocytes_lps2 eQTL	0.0123575	0	2283
	AGRN	C1orf159	eQTL_catalogue_fairfax_monocytes_ifn24 eQTL	0.0123409	0	2412
	AGRN	C1orf159	eQTL_catalogue_lung eQTL	0.00847047	0.0121258	3275
	AGRN	C1orf159	eQTL_catalogue_lcl eQTL	0.0121174	0	2814
	AGRN	C1orf159	eQTL_catalogue_lcl sQTL	0.0100441	0.0119542	2814
	AGRN	C1orf159	eQTL_catalogue_pituitary eQTL	0.0118446	0	3167
	AGRN	C1orf159	eQTL_catalogue_fairfax_monocytes_lps24 eQTL	0.0118445	0	2307
	AGRN	C1orf159	eQTL_catalogue_breast eQTL	0.0105181	0.0116331	3289
	AGRN	C1orf159	eQTL_catalogue_esophagus_mucosa eQTL	0.00505878	0.0115921	3268
	AGRN	C1orf159	MetaBrain_hippocampus eQTL	0.0114747	0	2134
	AGRN	C1orf159	eQTL_catalogue_uterus eQTL	0.011306	0	2794
	AGRN	C1orf159	MetaBrain_spinalcord eQTL	0.0110684	0	2333
	AGRN	C1orf159	eQTL_catalogue_ovary eQTL	0.0110635	0	3093
	AGRN	C1orf159	eQTL_catalogue_prostate eQTL	0.0107941	0.00869057	3206
	AGRN	C1orf159	eQTL_catalogue_liver eQTL	0.0107475	0	3127
	AGRN	C1orf159	eQTL_catalogue_pancreas eQTL	0.0107249	0	3227
	AGRN	C1orf159	eQTL_catalogue_spleen sQTL	0.00297379	0.0104346	3140
	AGRN	C1orf159	eQTL_catalogue_testis eQTL	0.0103587	0	3227
	AGRN	C1orf159	kosoy_microglia eQTL	0.0101424	0	885
	AGRN	C1orf159	eQTL_catalogue_blood eQTL	0.0101294	0	3302
	AGRN	C1orf159	eQTL_catalogue_sigmoid_colon eQTL	0.00428847	0.00987192	3204
	AGRN	C1orf159	eQTL_catalogue_skin_exposed eQTL	0.00969661	0	3267
	AGRN	C1orf159	eQTL_catalogue_adipose eQTL	0.00939271	0	3297
	AGRN	C1orf159	eQTL_catalogue_esophagus_muscularis sQTL	0.00407376	0.00913656	3228
	AGRN	C1orf159	eQTL_catalogue_tibial_artery sQTL	0.00309543	0.00890916	3287
	AGRN	C1orf159	eQTL_catalogue_nedelec_naive eQTL	0.00890837	0	2104
	AGRN	C1orf159	eQTL_catalogue_nedelec_lysteria eQTL	0.00886579	0	2115
	AGRN	C1orf159	eQTL_catalogue_tranverse_colon sQTL	0.00294168	0.00877108	3230
	AGRN	C1orf159	eQTL_catalogue_stomach sQTL	0.00285066	0.00875749	3217
	AGRN	C1orf159	eQTL_catalogue_breast sQTL	0.00283021	0.00875062	3289
	AGRN	C1orf159	eQTL_catalogue_skin_exposed sQTL	0.00283406	0.00875017	3267
	AGRN	C1orf159	eQTL_catalogue_thyroid eQTL	0.0028244	0.00873023	3295
	AGRN	C1orf159	eQTL_catalogue_adipose sQTL	0.00281886	0.00871624	3297
	AGRN	C1orf159	fujita_excitatory eQTL	0.00837991	0	1897
	AGRN	C1orf159	eQTL_catalogue_quach_R848 eQTL	0.00741785	0	1834
	AGRN	C1orf159	eQTL_catalogue_quach_IAV eQTL	0.00735528	0	1888
	AGRN	C1orf159	eQTL_catalogue_nedelec_salmonella eQTL	0.00684861	0	2220
	AGRN	C1orf159	eQTL_catalogue_quach_LPS eQTL	0.00670494	0	1894
	AGRN	C1orf159	eQTL_catalogue_quach_naive eQTL	0.00653568	0	1887
	AGRN	C1orf159	eQTLgen_blood eQTL	0.00286098	0	3302
	AGRN	C1orf170	eQTLgen_blood eQTL	0.00891364	0	2993
	AGRN	C1orf233	eQTLgen_blood eQTL	0.00301135	0	3267
	AGRN	C1orf86	eQTLgen_blood eQTL	0.0134362	0	2393
	AGRN	C1QTNF12	eQTL_catalogue_tranverse_colon eQTL	0.0246673	0	3230
	AGRN	C1QTNF12	eQTL_catalogue_substantia_nigra eQTL	0.0158157	0.0183508	2755
	AGRN	C1QTNF12	eQTL_catalogue_fibroblast eQTL	0.0143672	0.017777	3295
	AGRN	C1QTNF12	eQTL_catalogue_lung eQTL	0.0177265	0	3275
	AGRN	C1QTNF12	eQTL_catalogue_braineac_substantia_nigra eQTL	0.0172996	0	2149
	AGRN	C1QTNF12	eQTL_catalogue_muscle eQTL	0.0171806	0	3302
	AGRN	C1QTNF12	eQTL_catalogue_esophagus_muscularis eQTL	0.0162373	0	3228
	AGRN	C1QTNF12	eQTL_catalogue_young_microglia eQTL	0.0158259	0	2627
	AGRN	C1QTNF12	eQTL_catalogue_kidney eQTL	0.0157393	0	2495
	AGRN	C1QTNF12	eQTL_catalogue_anterior_cingulate_cortex eQTL	0.0157387	0.0139162	2921
	AGRN	C1QTNF12	eQTL_catalogue_esophagus_gej eQTL	0.0149231	0.0127937	3222
	AGRN	C1QTNF12	eQTL_catalogue_blueprint_monocytes eQTL	0.0148842	0	2969
	AGRN	C1QTNF12	eQTL_catalogue_braineac_putamen eQTL	0.0148719	0	2303
	AGRN	C1QTNF12	MetaBrain_basalganglia eQTL	0.0143792	0	2240
	AGRN	C1QTNF12	eQTL_catalogue_commonmind_dlpfc eQTL	0.0141901	0	2556
	AGRN	C1QTNF12	eQTL_catalogue_fairfax_monocytes_naive eQTL	0.0141643	0	2437
	AGRN	C1QTNF12	eQTL_catalogue_esophagus_mucosa eQTL	0.0137272	0	3268
	AGRN	C1QTNF12	eQTL_catalogue_pituitary eQTL	0.00743413	0.013475	3167
	AGRN	C1QTNF12	eQTL_catalogue_cedar_monocytes eQTL	0.0132766	0	2371
	AGRN	C1QTNF12	eQTL_catalogue_cerebellar_hemisphere eQTL	0.0131273	0	2988
	AGRN	C1QTNF12	eQTL_catalogue_kasela_tcells_cd4 eQTL	0.0130855	0	2598
	AGRN	C1QTNF12	eQTL_catalogue_cerebellum eQTL	0.0130522	0	3118
	AGRN	C1QTNF12	eQTL_catalogue_small_intestine eQTL	0.0130424	0	3004
	AGRN	C1QTNF12	eQTL_catalogue_fairfax_monocytes_lps2 eQTL	0.0130369	0	2283
	AGRN	C1QTNF12	eQTL_catalogue_nucleus_accumbens eQTL	0.00735479	0.0129476	3090
	AGRN	C1QTNF12	eQTL_catalogue_caudate eQTL	0.00871355	0.0129228	3164
	AGRN	C1QTNF12	eQTL_catalogue_frontal_cortex eQTL	0.00783483	0.0128881	2993
	AGRN	C1QTNF12	eQTL_catalogue_thyroid eQTL	0.012837	0	3295
	AGRN	C1QTNF12	eQTL_catalogue_kasela_tcells_cd8 eQTL	0.0127746	0	2593
	AGRN	C1QTNF12	eQTL_catalogue_hippocampus eQTL	0.00961989	0.0125577	3034
	AGRN	C1QTNF12	eQTL_catalogue_uterus eQTL	0.0125045	0	2794
	AGRN	C1QTNF12	eQTL_catalogue_atrial_appendage eQTL	0.0124813	0	3238
	AGRN	C1QTNF12	eQTL_catalogue_skin_exposed eQTL	0.0124142	0	3267
	AGRN	C1QTNF12	eQTL_catalogue_tibial_nerve eQTL	0.00809123	0.0121104	3256
	AGRN	C1QTNF12	eQTL_catalogue_fairfax_monocytes_lps24 eQTL	0.0118842	0	2307
	AGRN	C1QTNF12	eQTL_catalogue_cortex eQTL	0.0059436	0.0118448	3091
	AGRN	C1QTNF12	eQTL_catalogue_liver eQTL	0.0118181	0	3127
	AGRN	C1QTNF12	eQTL_catalogue_vagina eQTL	0.0116668	0	2941
	AGRN	C1QTNF12	eQTL_catalogue_ovary eQTL	0.011568	0.00991995	3093
	AGRN	C1QTNF12	eQTL_catalogue_spinal_cord eQTL	0.0115561	0.0102037	2922
	AGRN	C1QTNF12	eQTL_catalogue_adrenal_gland eQTL	0.0115231	0	3197
	AGRN	C1QTNF12	eQTL_catalogue_testis eQTL	0.0113287	0	3227
	AGRN	C1QTNF12	eQTL_catalogue_pancreas eQTL	0.0113225	0	3227
	AGRN	C1QTNF12	eQTL_catalogue_fairfax_monocytes_ifn24 eQTL	0.0112561	0	2412
	AGRN	C1QTNF12	MetaBrain_spinalcord eQTL	0.0112334	0.00838668	2333
	AGRN	C1QTNF12	eQTL_catalogue_nedelec_lysteria eQTL	0.0110875	0	2115
	AGRN	C1QTNF12	eQTL_catalogue_blood eQTL	0.0107682	0	3302
	AGRN	C1QTNF12	eQTL_catalogue_hypothalamus eQTL	0.0107677	0	3066
	AGRN	C1QTNF12	eQTL_catalogue_sigmoid_colon eQTL	0.0107493	0	3204
	AGRN	C1QTNF12	eQTL_catalogue_coronary_artery eQTL	0.0106419	0.00979661	3144
	AGRN	C1QTNF12	eQTL_catalogue_quach_Pam3CSK4 eQTL	0.00767921	0.0105263	1839
	AGRN	C1QTNF12	eQTL_catalogue_amygdala eQTL	0.0104398	0.00844257	2809
	AGRN	C1QTNF12	MetaBrain_cerebellum eQTL	0.0102585	0.00697418	3036
	AGRN	C1QTNF12	eQTL_catalogue_putamen eQTL	0.010226	0	3111
	AGRN	C1QTNF12	eQTL_catalogue_prostate eQTL	0.0102106	0	3206
	AGRN	C1QTNF12	kosoy_microglia eQTL	0.010092	0	641
	AGRN	C1QTNF12	eQTL_catalogue_aorta eQTL	0.0100356	0	3290
	AGRN	C1QTNF12	MetaBrain_hippocampus eQTL	0.00989956	0	2134
	AGRN	C1QTNF12	eQTL_catalogue_stomach eQTL	0.00981527	0	3217
	AGRN	C1QTNF12	eQTL_catalogue_breast eQTL	0.00957634	0	3289
	AGRN	C1QTNF12	eQTL_catalogue_nedelec_naive eQTL	0.00936722	0	2104
	AGRN	C1QTNF12	eQTL_catalogue_left_ventricle eQTL	0.00933696	0	3227
	AGRN	C1QTNF12	eQTL_catalogue_salivary_gland eQTL	0.00926508	0	2863
	AGRN	C1QTNF12	eQTL_catalogue_skin_non_exposed eQTL	0.00923437	0	3304
	AGRN	C1QTNF12	eQTL_catalogue_adipose eQTL	0.0091283	0	3297
	AGRN	C1QTNF12	eQTL_catalogue_lcl eQTL	0.00872612	0	2814
	AGRN	C1QTNF12	eQTL_catalogue_spleen eQTL	0.00860518	0	3140
	AGRN	C1QTNF12	eQTL_catalogue_adipose_visceral eQTL	0.00573931	0.00838429	3251
	AGRN	C1QTNF12	eQTL_catalogue_tibial_artery eQTL	0.0081892	0	3287
	AGRN	C1QTNF12	eQTL_catalogue_quach_LPS eQTL	0.00685144	0.00784238	1894
	AGRN	C1QTNF12	eQTL_catalogue_nedelec_salmonella eQTL	0.00782079	0	2220
	AGRN	C1QTNF12	eQTL_catalogue_quach_naive eQTL	0.00680889	0	1887
	AGRN	C1QTNF12	eQTL_catalogue_quach_R848 eQTL	0.00656091	0	1834
	AGRN	C1QTNF12	eQTL_catalogue_quach_IAV eQTL	0.00594886	0	1888
	AGRN	C1QTNF12	MetaBrain_cortex eQTL	0.00551016	0	3272
	AGRN	CALML6	eQTL_catalogue_cerebellum eQTL	0.0703106	0.117485	3055
	AGRN	CALML6	eQTL_catalogue_frontal_cortex eQTL	0.0287245	0	2929
	AGRN	CALML6	eQTL_catalogue_hypothalamus eQTL	0.0227887	0	2998
	AGRN	CALML6	eQTL_catalogue_fairfax_monocytes_ifn24 eQTL	0.021382	0	2366
	AGRN	CALML6	eQTL_catalogue_fairfax_monocytes_lps2 eQTL	0.0202267	0	2237
	AGRN	CALML6	eQTL_catalogue_braineac_putamen eQTL	0.0202147	0	2258
	AGRN	CALML6	eQTL_catalogue_kasela_tcells_cd8 eQTL	0.0167455	0	2541
	AGRN	CALML6	eQTL_catalogue_kidney eQTL	0.016342	0	2442
	AGRN	CALML6	eQTL_catalogue_braineac_substantia_nigra eQTL	0.0155521	0	2103
	AGRN	CALML6	MetaBrain_basalganglia eQTL	0.015517	0	2195
	AGRN	CALML6	eQTL_catalogue_substantia_nigra eQTL	0.0139859	0.0132952	2699
	AGRN	CALML6	eQTL_catalogue_vagina eQTL	0.0137437	0	2880
	AGRN	CALML6	eQTL_catalogue_spinal_cord eQTL	0.0136049	0	2862
	AGRN	CALML6	eQTL_catalogue_kasela_tcells_cd4 eQTL	0.0130934	0	2546
	AGRN	CALML6	eQTL_catalogue_cedar_monocytes eQTL	0.0129742	0	2323
	AGRN	CALML6	eQTL_catalogue_amygdala eQTL	0.0129094	0	2752
	AGRN	CALML6	eQTL_catalogue_commonmind_dlpfc eQTL	0.0128709	0	2509
	AGRN	CALML6	eQTL_catalogue_uterus eQTL	0.012495	0.00973582	2739
	AGRN	CALML6	eQTL_catalogue_liver eQTL	0.00752624	0.0121221	3061
	AGRN	CALML6	eQTL_catalogue_adipose_visceral eQTL	0.00438666	0.0118543	3183
	AGRN	CALML6	eQTL_catalogue_anterior_cingulate_cortex eQTL	0.0117069	0	2862
	AGRN	CALML6	MetaBrain_spinalcord eQTL	0.0113972	0	2279
	AGRN	CALML6	eQTL_catalogue_cerebellar_hemisphere eQTL	0.0113929	0	2924
	AGRN	CALML6	eQTL_catalogue_fibroblast eQTL	0.00401981	0.0112735	3224
	AGRN	CALML6	eQTL_catalogue_fairfax_monocytes_naive eQTL	0.0112193	0	2391
	AGRN	CALML6	eQTL_catalogue_putamen eQTL	0.0112039	0	3048
	AGRN	CALML6	eQTL_catalogue_coronary_artery eQTL	0.00943344	0.0111972	3075
	AGRN	CALML6	eQTL_catalogue_fairfax_monocytes_lps24 eQTL	0.011043	0	2261
	AGRN	CALML6	MetaBrain_cerebellum eQTL	0.0108619	0	2969
	AGRN	CALML6	eQTL_catalogue_ovary eQTL	0.0106106	0	3028
	AGRN	CALML6	eQTL_catalogue_nucleus_accumbens eQTL	0.0106025	0	3026
	AGRN	CALML6	eQTL_catalogue_caudate eQTL	0.010498	0	3100
	AGRN	CALML6	eQTL_catalogue_spleen eQTL	0.00305576	0.0104268	3075
	AGRN	CALML6	MetaBrain_hippocampus eQTL	0.0101025	0	2090
	AGRN	CALML6	eQTL_catalogue_tranverse_colon eQTL	0.00313574	0.00982296	3161
	AGRN	CALML6	eQTL_catalogue_prostate eQTL	0.00797231	0.00974754	3137
	AGRN	CALML6	eQTL_catalogue_lcl eQTL	0.00947078	0	2761
	AGRN	CALML6	eQTL_catalogue_lung eQTL	0.00345719	0.00943484	3204
	AGRN	CALML6	eQTL_catalogue_salivary_gland eQTL	0.00943455	0	2807
	AGRN	CALML6	eQTL_catalogue_muscle eQTL	0.00295937	0.00926985	3232
	AGRN	CALML6	eQTL_catalogue_hippocampus eQTL	0.00774858	0.00921023	2970
	AGRN	CALML6	eQTL_catalogue_stomach eQTL	0.00325146	0.00911327	3147
	AGRN	CALML6	eQTL_catalogue_esophagus_gej eQTL	0.00341776	0.00910192	3155
	AGRN	CALML6	eQTL_catalogue_left_ventricle eQTL	0.00906921	0	3156
	AGRN	CALML6	eQTL_catalogue_thyroid eQTL	0.00314283	0.008973	3224
	AGRN	CALML6	eQTL_catalogue_cortex eQTL	0.00893788	0.00782378	3026
	AGRN	CALML6	eQTL_catalogue_aorta eQTL	0.00380594	0.00885382	3219
	AGRN	CALML6	eQTL_catalogue_testis eQTL	0.00380182	0.0088421	3157
	AGRN	CALML6	eQTL_catalogue_tibial_artery eQTL	0.00299457	0.0088218	3218
	AGRN	CALML6	eQTL_catalogue_adipose eQTL	0.00372107	0.00880233	3226
	AGRN	CALML6	eQTL_catalogue_skin_exposed eQTL	0.00376179	0.00879898	3197
	AGRN	CALML6	eQTL_catalogue_esophagus_mucosa eQTL	0.00375439	0.00879438	3198
	AGRN	CALML6	eQTL_catalogue_skin_non_exposed eQTL	0.00376106	0.00877683	3235
	AGRN	CALML6	eQTL_catalogue_atrial_appendage eQTL	0.00536902	0.0087667	3168
	AGRN	CALML6	eQTL_catalogue_esophagus_muscularis eQTL	0.00352606	0.00874581	3159
	AGRN	CALML6	eQTL_catalogue_adrenal_gland eQTL	0.00337461	0.00871787	3128
	AGRN	CALML6	eQTL_catalogue_tibial_nerve eQTL	0.00306715	0.00870587	3185
	AGRN	CALML6	eQTL_catalogue_blood eQTL	0.00392699	0.00869852	3232
	AGRN	CALML6	eQTL_catalogue_sigmoid_colon eQTL	0.00335639	0.00864744	3135
	AGRN	CALML6	eQTL_catalogue_breast eQTL	0.00332322	0.00854443	3220
	AGRN	CALML6	eQTL_catalogue_pituitary eQTL	0.00303951	0.00844085	3100
	AGRN	CALML6	eQTL_catalogue_small_intestine eQTL	0.00485095	0.00839632	2941
	AGRN	CALML6	eQTL_catalogue_pancreas eQTL	0.00297625	0.00836743	3158
	AGRN	CALML6	eQTL_catalogue_muscle sQTL	0.0026065	0.00819836	3228
	AGRN	CALML6	wingo_both_DLPFC eQTL	0.00457895	0	592
	AGRN	CALML6	MetaBrain_cortex eQTL	0.00360402	0	3201
	AGRN	CALML6	eQTLgen_blood eQTL	0.00316129	0	3249
	AGRN	CALML6	wingo_female_DLPFC eQTL	0.00131159	0	592
	AGRN	CALML6	kosoy_microglia eQTL	0.000562132	0	948
	AGRN	CALML6	wingo_male_DLPFC eQTL	0.000492293	0	592
	AGRN	CCNL2	eQTL_catalogue_frontal_cortex eQTL	0.0474696	0	2993
	AGRN	CCNL2	eQTL_catalogue_nedelec_lysteria eQTL	0.0347325	0	2115
	AGRN	CCNL2	eQTL_catalogue_esophagus_muscularis eQTL	0.0253629	0	3228
	AGRN	CCNL2	eQTL_catalogue_quach_Pam3CSK4 eQTL	0.0242536	0	1839
	AGRN	CCNL2	eQTL_catalogue_young_microglia eQTL	0.0240065	0	2627
	AGRN	CCNL2	eQTL_catalogue_skin_non_exposed eQTL	0.0238263	0	3304
	AGRN	CCNL2	eQTL_catalogue_cedar_monocytes eQTL	0.0217768	0	2371
	AGRN	CCNL2	eQTL_catalogue_commonmind_dlpfc eQTL	0.0216552	0	2556
	AGRN	CCNL2	eQTL_catalogue_fairfax_monocytes_naive eQTL	0.0205245	0	2437
	AGRN	CCNL2	eQTL_catalogue_hypothalamus eQTL	0.019573	0	3066
	AGRN	CCNL2	fujita_inhibitory eQTL	0.0191347	0	1897
	AGRN	CCNL2	eQTL_catalogue_aorta eQTL	0.01704	0	3290
	AGRN	CCNL2	eQTL_catalogue_kasela_tcells_cd8 eQTL	0.0167199	0	2593
	AGRN	CCNL2	eQTL_catalogue_tibial_nerve eQTL	0.0165469	0	3256
	AGRN	CCNL2	eQTL_catalogue_quach_LPS eQTL	0.0164649	0	1894
	AGRN	CCNL2	eQTL_catalogue_braineac_putamen eQTL	0.0161819	0	2303
	AGRN	CCNL2	wingo_male_DLPFC eQTL	0.0159893	0	864
	AGRN	CCNL2	eQTL_catalogue_braineac_substantia_nigra eQTL	0.0157997	0	2149
	AGRN	CCNL2	kosoy_microglia eQTL	0.0137792	0.0157778	1173
	AGRN	CCNL2	eQTL_catalogue_thyroid sQTL	0.00633948	0.0147748	3295
	AGRN	CCNL2	eQTL_catalogue_pituitary sQTL	0.00907426	0.0145286	3167
	AGRN	CCNL2	eQTL_catalogue_skin_exposed eQTL	0.0144875	0	3267
	AGRN	CCNL2	eQTL_catalogue_quach_IAV eQTL	0.014364	0	1888
	AGRN	CCNL2	eQTL_catalogue_tibial_nerve sQTL	0.00711414	0.0141746	3256
	AGRN	CCNL2	eQTL_catalogue_fairfax_monocytes_ifn24 eQTL	0.0140829	0	2412
	AGRN	CCNL2	eQTL_catalogue_blueprint_monocytes eQTL	0.0137199	0	2969
	AGRN	CCNL2	eQTL_catalogue_kasela_tcells_cd4 eQTL	0.0135895	0	2598
	AGRN	CCNL2	eQTL_catalogue_fairfax_monocytes_lps2 eQTL	0.0134487	0	2283
	AGRN	CCNL2	eQTL_catalogue_cerebellar_hemisphere eQTL	0.013234	0.0103372	2988
	AGRN	CCNL2	fujita_excitatory eQTL	0.0132	0	1897
	AGRN	CCNL2	eQTL_catalogue_stomach eQTL	0.012993	0	3217
	AGRN	CCNL2	eQTL_catalogue_nucleus_accumbens eQTL	0.0128762	0	3090
	AGRN	CCNL2	eQTL_catalogue_esophagus_mucosa eQTL	0.0126506	0	3268
	AGRN	CCNL2	eQTL_catalogue_spinal_cord eQTL	0.0126157	0	2922
	AGRN	CCNL2	eQTL_catalogue_uterus sQTL	0.0125159	0.0125488	2794
	AGRN	CCNL2	eQTL_catalogue_coronary_artery eQTL	0.0124087	0	3144
	AGRN	CCNL2	eQTL_catalogue_kidney eQTL	0.0123725	0	2495
	AGRN	CCNL2	eQTL_catalogue_tibial_artery eQTL	0.0121835	0	3287
	AGRN	CCNL2	eQTL_catalogue_pituitary eQTL	0.0121729	0	3167
	AGRN	CCNL2	eQTL_catalogue_muscle eQTL	0.0121347	0	3302
	AGRN	CCNL2	eQTL_catalogue_hippocampus eQTL	0.012117	0	3034
	AGRN	CCNL2	eQTL_catalogue_pancreas eQTL	0.0119455	0	3227
	AGRN	CCNL2	MetaBrain_basalganglia eQTL	0.011929	0	2240
	AGRN	CCNL2	MetaBrain_hippocampus eQTL	0.0118	0	2134
	AGRN	CCNL2	eQTL_catalogue_cortex eQTL	0.011762	0	3091
	AGRN	CCNL2	eQTL_catalogue_substantia_nigra eQTL	0.0116703	0	2755
	AGRN	CCNL2	eQTL_catalogue_fairfax_monocytes_lps24 eQTL	0.0116231	0	2307
	AGRN	CCNL2	eQTL_catalogue_prostate eQTL	0.0115381	0	3206
	AGRN	CCNL2	MetaBrain_spinalcord eQTL	0.0115378	0	2333
	AGRN	CCNL2	eQTL_catalogue_ovary eQTL	0.0114679	0	3093
	AGRN	CCNL2	eQTL_catalogue_amygdala eQTL	0.0114294	0	2809
	AGRN	CCNL2	wingo_female_DLPFC eQTL	0.0114156	0	864
	AGRN	CCNL2	eQTL_catalogue_adipose eQTL	0.0113677	0	3297
	AGRN	CCNL2	eQTL_catalogue_fibroblast eQTL	0.0113304	0	3295
	AGRN	CCNL2	eQTL_catalogue_caudate eQTL	0.011307	0	3164
	AGRN	CCNL2	eQTL_catalogue_cerebellum eQTL	0.0112325	0.00863989	3118
	AGRN	CCNL2	eQTL_catalogue_vagina eQTL	0.0111922	0	2941
	AGRN	CCNL2	eQTL_catalogue_putamen eQTL	0.0111428	0.00771195	3111
	AGRN	CCNL2	eQTL_catalogue_liver eQTL	0.011083	0	3127
	AGRN	CCNL2	eQTL_catalogue_thyroid eQTL	0.0110577	0	3295
	AGRN	CCNL2	eQTL_catalogue_uterus eQTL	0.010995	0	2794
	AGRN	CCNL2	eQTL_catalogue_muscle sQTL	0.00358802	0.0108101	3302
	AGRN	CCNL2	eQTL_catalogue_atrial_appendage eQTL	0.0107628	0	3238
	AGRN	CCNL2	MetaBrain_cerebellum eQTL	0.0107161	0	3036
	AGRN	CCNL2	eQTL_catalogue_blood eQTL	0.00970278	0.0107056	3302
	AGRN	CCNL2	eQTL_catalogue_adrenal_gland eQTL	0.0106945	0	3197
	AGRN	CCNL2	eQTL_catalogue_tranverse_colon eQTL	0.0106367	0	3230
	AGRN	CCNL2	eQTL_catalogue_nedelec_naive eQTL	0.0106212	0	2104
	AGRN	CCNL2	eQTL_catalogue_anterior_cingulate_cortex eQTL	0.0104827	0	2921
	AGRN	CCNL2	eQTL_catalogue_quach_naive eQTL	0.0104782	0	1887
	AGRN	CCNL2	eQTL_catalogue_small_intestine eQTL	0.0104204	0	3004
	AGRN	CCNL2	eQTL_catalogue_breast eQTL	0.0103777	0	3289
	AGRN	CCNL2	wingo_both_DLPFC eQTL	0.0103487	0	864
	AGRN	CCNL2	eQTL_catalogue_adipose_visceral eQTL	0.010317	0.00776605	3251
	AGRN	CCNL2	eQTL_catalogue_testis eQTL	0.0101869	0	3227
	AGRN	CCNL2	eQTL_catalogue_left_ventricle eQTL	0.0101842	0	3227
	AGRN	CCNL2	eQTL_catalogue_esophagus_gej eQTL	0.010102	0	3222
	AGRN	CCNL2	eQTL_catalogue_spleen eQTL	0.0100218	0	3140
	AGRN	CCNL2	fujita_astrocytes eQTL	0.00940385	0	1897
	AGRN	CCNL2	eQTL_catalogue_sigmoid_colon eQTL	0.00937834	0	3204
	AGRN	CCNL2	eQTL_catalogue_lcl eQTL	0.00913895	0	2814
	AGRN	CCNL2	eQTL_catalogue_lung eQTL	0.009073	0	3275
	AGRN	CCNL2	eQTL_catalogue_salivary_gland eQTL	0.00902227	0	2863
	AGRN	CCNL2	fujita_microglia eQTL	0.00852389	0	1897
	AGRN	CCNL2	MetaBrain_cortex eQTL	0.00848855	0	3272
	AGRN	CCNL2	fujita_oligodendrocytes eQTL	0.00835466	0	1897
	AGRN	CCNL2	fujita_opc eQTL	0.00790899	0	1897
	AGRN	CCNL2	eQTL_catalogue_nedelec_salmonella eQTL	0.00767734	0	2220
	AGRN	CCNL2	eQTL_catalogue_quach_R848 eQTL	0.00637454	0	1834
	AGRN	CCNL2	eQTLgen_blood eQTL	0.00387917	0	3302
	AGRN	CDK11A	eQTL_catalogue_fairfax_monocytes_lps24 eQTL	0.0629633	0	2307
	AGRN	CDK11A	eQTL_catalogue_lcl eQTL	0.0105939	0.0495801	2814
	AGRN	CDK11A	eQTL_catalogue_spleen eQTL	0.0484735	0.0493549	3140
	AGRN	CDK11A	eQTL_catalogue_prostate eQTL	0.0487008	0.0425754	3206
	AGRN	CDK11A	eQTL_catalogue_salivary_gland eQTL	0.00873183	0.0486984	2863
	AGRN	CDK11A	eQTL_catalogue_sigmoid_colon eQTL	0.0486713	0.0425469	3204
	AGRN	CDK11A	eQTL_catalogue_esophagus_gej eQTL	0.0486424	0.0425346	3222
	AGRN	CDK11A	eQTL_catalogue_stomach eQTL	0.0486233	0.0425397	3217
	AGRN	CDK11A	eQTL_catalogue_esophagus_muscularis eQTL	0.0486093	0.0425254	3228
	AGRN	CDK11A	eQTL_catalogue_skin_exposed eQTL	0.0486092	0.0425252	3267
	AGRN	CDK11A	eQTL_catalogue_esophagus_mucosa eQTL	0.0485749	0.0425141	3268
	AGRN	CDK11A	eQTL_catalogue_breast eQTL	0.048546	0.0425125	3289
	AGRN	CDK11A	eQTL_catalogue_pancreas eQTL	0.0484262	0.0423643	3227
	AGRN	CDK11A	eQTL_catalogue_adipose_visceral eQTL	0.0484248	0.0423601	3251
	AGRN	CDK11A	eQTL_catalogue_atrial_appendage eQTL	0.0484244	0.0423605	3238
	AGRN	CDK11A	eQTL_catalogue_tranverse_colon eQTL	0.0484069	0.0423558	3230
	AGRN	CDK11A	eQTL_catalogue_left_ventricle eQTL	0.0483994	0.0423488	3227
	AGRN	CDK11A	eQTL_catalogue_skin_non_exposed eQTL	0.0483744	0.0423588	3304
	AGRN	CDK11A	eQTL_catalogue_coronary_artery eQTL	0.0483725	0.0423834	3144
	AGRN	CDK11A	eQTL_catalogue_tibial_nerve eQTL	0.0483717	0.0423451	3256
	AGRN	CDK11A	eQTL_catalogue_tibial_artery eQTL	0.048367	0.0423464	3287
	AGRN	CDK11A	eQTL_catalogue_lung eQTL	0.0483641	0.0423388	3275
	AGRN	CDK11A	eQTL_catalogue_adipose eQTL	0.0483604	0.0423495	3297
	AGRN	CDK11A	eQTL_catalogue_thyroid eQTL	0.048355	0.0423406	3295
	AGRN	CDK11A	eQTL_catalogue_muscle eQTL	0.0483465	0.042342	3302
	AGRN	CDK11A	eQTL_catalogue_fibroblast eQTL	0.0483457	0.0423384	3295
	AGRN	CDK11A	eQTL_catalogue_aorta eQTL	0.0483383	0.0423357	3290
	AGRN	CDK11A	eQTL_catalogue_blood eQTL	0.0483371	0.0423373	3302
	AGRN	CDK11A	eQTL_catalogue_pituitary eQTL	0.0434254	0.0425781	3167
	AGRN	CDK11A	eQTL_catalogue_uterus eQTL	0.016434	0.0426383	2794
	AGRN	CDK11A	eQTL_catalogue_cerebellum eQTL	0.0251186	0.0425327	3118
	AGRN	CDK11A	eQTL_catalogue_cortex eQTL	0.0257827	0.0424499	3091
	AGRN	CDK11A	eQTL_catalogue_small_intestine eQTL	0.013746	0.0424388	3004
	AGRN	CDK11A	eQTL_catalogue_ovary eQTL	0.0114747	0.0424162	3093
	AGRN	CDK11A	eQTL_catalogue_vagina eQTL	0.0102979	0.0424046	2941
	AGRN	CDK11A	eQTL_catalogue_liver eQTL	0.0150361	0.0423995	3127
	AGRN	CDK11A	eQTL_catalogue_testis eQTL	0.0145288	0.0423335	3227
	AGRN	CDK11A	eQTL_catalogue_adrenal_gland eQTL	0.0134385	0.0419843	3197
	AGRN	CDK11A	eQTL_catalogue_hippocampus eQTL	0.0123938	0.0417138	3034
	AGRN	CDK11A	eQTL_catalogue_putamen eQTL	0.0126349	0.0416967	3111
	AGRN	CDK11A	eQTL_catalogue_amygdala eQTL	0.0123155	0.0415802	2809
	AGRN	CDK11A	eQTL_catalogue_spinal_cord eQTL	0.0109919	0.0395068	2922
	AGRN	CDK11A	eQTL_catalogue_frontal_cortex eQTL	0.0119325	0.0386773	2993
	AGRN	CDK11A	eQTL_catalogue_anterior_cingulate_cortex eQTL	0.0111808	0.0378077	2921
	AGRN	CDK11A	MetaBrain_cerebellum eQTL	0.00326542	0.0377312	3036
	AGRN	CDK11A	eQTL_catalogue_hypothalamus eQTL	0.0158003	0.0374969	3066
	AGRN	CDK11A	eQTL_catalogue_caudate eQTL	0.0130229	0.0360654	3164
	AGRN	CDK11A	eQTL_catalogue_blueprint_monocytes eQTL	0.0322044	0.0359099	2969
	AGRN	CDK11A	eQTL_catalogue_nucleus_accumbens eQTL	0.0137892	0.023199	3090
	AGRN	CDK11A	eQTL_catalogue_cedar_monocytes eQTL	0.0207387	0	2371
	AGRN	CDK11A	eQTL_catalogue_cerebellar_hemisphere eQTL	0.0126425	0.0200953	2988
	AGRN	CDK11A	eQTL_catalogue_fairfax_monocytes_lps2 eQTL	0.0187157	0	2283
	AGRN	CDK11A	MetaBrain_hippocampus eQTL	0.0183081	0	2134
	AGRN	CDK11A	eQTL_catalogue_fairfax_monocytes_ifn24 eQTL	0.0169937	0	2412
	AGRN	CDK11A	eQTL_catalogue_braineac_substantia_nigra eQTL	0.0154052	0	2149
	AGRN	CDK11A	eQTL_catalogue_braineac_putamen eQTL	0.0152757	0	2303
	AGRN	CDK11A	eQTL_catalogue_quach_naive eQTL	0.00296936	0.0145845	1887
	AGRN	CDK11A	eQTL_catalogue_quach_LPS eQTL	0.00337576	0.0145725	1894
	AGRN	CDK11A	eQTL_catalogue_young_microglia eQTL	0.014556	0	2627
	AGRN	CDK11A	eQTL_catalogue_kasela_tcells_cd4 eQTL	0.0129484	0	2598
	AGRN	CDK11A	eQTL_catalogue_kasela_tcells_cd8 eQTL	0.0129059	0	2593
	AGRN	CDK11A	fujita_inhibitory eQTL	0.00574457	0.01266	1897
	AGRN	CDK11A	eQTL_catalogue_substantia_nigra eQTL	0.0123142	0	2755
	AGRN	CDK11A	eQTL_catalogue_quach_Pam3CSK4 eQTL	0.0030185	0.0121387	1839
	AGRN	CDK11A	eQTL_catalogue_fairfax_monocytes_naive eQTL	0.01203	0	2437
	AGRN	CDK11A	eQTL_catalogue_quach_IAV eQTL	0.00325135	0.0119577	1888
	AGRN	CDK11A	eQTL_catalogue_quach_R848 eQTL	0.00337163	0.0119274	1834
	AGRN	CDK11A	eQTL_catalogue_kidney eQTL	0.0118815	0	2495
	AGRN	CDK11A	MetaBrain_cortex eQTL	0.0105944	0	3272
	AGRN	CDK11A	MetaBrain_spinalcord eQTL	0.0104768	0	2333
	AGRN	CDK11A	MetaBrain_basalganglia eQTL	0.00967588	0	2240
	AGRN	CDK11A	eQTL_catalogue_nedelec_lysteria eQTL	0.00854358	0.00910616	2115
	AGRN	CDK11A	eQTL_catalogue_nedelec_naive eQTL	0.00873517	0	2104
	AGRN	CDK11A	fujita_microglia eQTL	0.00852515	0	1897
	AGRN	CDK11A	fujita_astrocytes eQTL	0.00395476	0.0080795	1897
	AGRN	CDK11A	fujita_excitatory eQTL	0.00583347	0.00803201	1897
	AGRN	CDK11A	fujita_oligodendrocytes eQTL	0.00764046	0.00789117	1897
	AGRN	CDK11A	eQTL_catalogue_commonmind_dlpfc eQTL	0.00456704	0.00698173	2556
	AGRN	CDK11A	eQTL_catalogue_nedelec_salmonella eQTL	0.00666936	0.00601062	2220
	AGRN	CDK11A	eQTLgen_blood eQTL	0.00375344	0	3141
	AGRN	CDK11A	kosoy_microglia eQTL	0.000555687	0	954
	AGRN	CDK11B	eQTL_catalogue_tibial_nerve sQTL	0.00274224	0.0374261	3256
	AGRN	CDK11B	eQTL_catalogue_tibial_artery sQTL	0.00280255	0.0295051	3287
	AGRN	CDK11B	eQTL_catalogue_quach_LPS eQTL	0.00528749	0.0274986	1894
	AGRN	CDK11B	eQTL_catalogue_quach_Pam3CSK4 eQTL	0.00402388	0.0274522	1839
	AGRN	CDK11B	eQTL_catalogue_amygdala eQTL	0.0206165	0.023873	2809
	AGRN	CDK11B	eQTL_catalogue_fairfax_monocytes_lps24 eQTL	0.0215764	0	2307
	AGRN	CDK11B	eQTL_catalogue_quach_naive eQTL	0.0050949	0.0215279	1887
	AGRN	CDK11B	eQTL_catalogue_braineac_substantia_nigra eQTL	0.0205559	0	2149
	AGRN	CDK11B	fujita_inhibitory eQTL	0.0194054	0	1897
	AGRN	CDK11B	eQTL_catalogue_braineac_putamen eQTL	0.0176094	0	2303
	AGRN	CDK11B	eQTL_catalogue_kasela_tcells_cd8 eQTL	0.016992	0	2593
	AGRN	CDK11B	eQTL_catalogue_vagina eQTL	0.0166453	0.0140247	2941
	AGRN	CDK11B	MetaBrain_hippocampus eQTL	0.0164346	0	2134
	AGRN	CDK11B	eQTL_catalogue_young_microglia eQTL	0.0163921	0.0158599	2627
	AGRN	CDK11B	eQTL_catalogue_quach_LPS sQTL	0.00503894	0.0159594	1894
	AGRN	CDK11B	eQTL_catalogue_uterus eQTL	0.0152967	0	2794
	AGRN	CDK11B	eQTL_catalogue_kasela_tcells_cd4 eQTL	0.0150801	0	2598
	AGRN	CDK11B	MetaBrain_basalganglia eQTL	0.0145663	0	2240
	AGRN	CDK11B	eQTL_catalogue_hippocampus eQTL	0.0139715	0.0138992	3034
	AGRN	CDK11B	eQTL_catalogue_prostate eQTL	0.0139247	0.0126585	3206
	AGRN	CDK11B	eQTL_catalogue_quach_R848 eQTL	0.00402403	0.0138017	1834
	AGRN	CDK11B	eQTL_catalogue_lcl eQTL	0.0134674	0	2814
	AGRN	CDK11B	eQTL_catalogue_esophagus_mucosa sQTL	0.00275753	0.0130052	3268
	AGRN	CDK11B	eQTL_catalogue_cedar_monocytes eQTL	0.0128821	0	2371
	AGRN	CDK11B	eQTL_catalogue_fairfax_monocytes_ifn24 eQTL	0.0125556	0	2412
	AGRN	CDK11B	eQTL_catalogue_fairfax_monocytes_lps2 eQTL	0.0125073	0	2283
	AGRN	CDK11B	fujita_astrocytes eQTL	0.011045	0.0123265	1897
	AGRN	CDK11B	eQTL_catalogue_breast eQTL	0.0102934	0.0121817	3289
	AGRN	CDK11B	eQTL_catalogue_spleen eQTL	0.00342685	0.0119853	3140
	AGRN	CDK11B	eQTL_catalogue_fairfax_monocytes_naive eQTL	0.0118986	0	2437
	AGRN	CDK11B	eQTL_catalogue_kidney eQTL	0.0117222	0	2495
	AGRN	CDK11B	eQTL_catalogue_quach_IAV sQTL	0.00577693	0.0116835	1888
	AGRN	CDK11B	eQTL_catalogue_lung sQTL	0.00280374	0.0116664	3275
	AGRN	CDK11B	eQTL_catalogue_quach_Pam3CSK4 sQTL	0.00540829	0.0115481	1839
	AGRN	CDK11B	eQTL_catalogue_quach_naive sQTL	0.00579501	0.0115295	1887
	AGRN	CDK11B	eQTL_catalogue_salivary_gland eQTL	0.0078152	0.0114701	2863
	AGRN	CDK11B	eQTL_catalogue_spinal_cord eQTL	0.0113476	0	2922
	AGRN	CDK11B	eQTL_catalogue_substantia_nigra eQTL	0.0113411	0	2755
	AGRN	CDK11B	eQTL_catalogue_quach_R848 sQTL	0.00471059	0.0113028	1834
	AGRN	CDK11B	eQTL_catalogue_ovary eQTL	0.0111434	0	3093
	AGRN	CDK11B	eQTL_catalogue_atrial_appendage eQTL	0.0111376	0	3238
	AGRN	CDK11B	eQTL_catalogue_anterior_cingulate_cortex eQTL	0.0110017	0	2921
	AGRN	CDK11B	MetaBrain_spinalcord eQTL	0.0109457	0	2333
	AGRN	CDK11B	eQTL_catalogue_nedelec_lysteria eQTL	0.00380675	0.010822	2115
	AGRN	CDK11B	eQTL_catalogue_nucleus_accumbens eQTL	0.0108142	0.0090053	3090
	AGRN	CDK11B	eQTL_catalogue_caudate eQTL	0.0107133	0	3164
	AGRN	CDK11B	eQTL_catalogue_putamen eQTL	0.0106149	0	3111
	AGRN	CDK11B	eQTL_catalogue_adipose sQTL	0.00267769	0.0105616	3297
	AGRN	CDK11B	eQTL_catalogue_tranverse_colon eQTL	0.00302313	0.01056	3230
	AGRN	CDK11B	eQTL_catalogue_esophagus_mucosa eQTL	0.0038557	0.0104788	3268
	AGRN	CDK11B	eQTL_catalogue_esophagus_muscularis eQTL	0.00392243	0.0104679	3228
	AGRN	CDK11B	eQTL_catalogue_coronary_artery eQTL	0.010438	0	3144
	AGRN	CDK11B	eQTL_catalogue_breast sQTL	0.00339004	0.0103052	3289
	AGRN	CDK11B	eQTL_catalogue_lcl sQTL	0.00438656	0.0102783	2814
	AGRN	CDK11B	eQTL_catalogue_cortex eQTL	0.00985178	0.010177	3091
	AGRN	CDK11B	fujita_excitatory eQTL	0.00470824	0.0100646	1897
	AGRN	CDK11B	eQTL_catalogue_tibial_nerve eQTL	0.00939837	0.0100627	3256
	AGRN	CDK11B	eQTL_catalogue_aorta eQTL	0.0092225	0.0098287	3290
	AGRN	CDK11B	eQTL_catalogue_blood sQTL	0.00264828	0.00982274	3302
	AGRN	CDK11B	eQTL_catalogue_fibroblast eQTL	0.00341054	0.00982262	3295
	AGRN	CDK11B	eQTL_catalogue_commonmind_dlpfc eQTL	0.00978097	0	2556
	AGRN	CDK11B	eQTL_catalogue_cerebellum eQTL	0.00319699	0.00971268	3118
	AGRN	CDK11B	eQTL_catalogue_nedelec_lysteria sQTL	0.00596159	0.0096339	2115
	AGRN	CDK11B	eQTL_catalogue_atrial_appendage sQTL	0.00312468	0.00962787	3238
	AGRN	CDK11B	eQTL_catalogue_small_intestine eQTL	0.00945696	0.00802406	3004
	AGRN	CDK11B	eQTL_catalogue_skin_exposed eQTL	0.0030738	0.00944245	3267
	AGRN	CDK11B	eQTL_catalogue_muscle eQTL	0.00347067	0.00943749	3302
	AGRN	CDK11B	eQTL_catalogue_frontal_cortex sQTL	0.00346981	0.00942581	2993
	AGRN	CDK11B	eQTL_catalogue_liver eQTL	0.00310993	0.00941054	3127
	AGRN	CDK11B	eQTL_catalogue_pituitary eQTL	0.00940762	0.00856869	3167
	AGRN	CDK11B	eQTL_catalogue_putamen sQTL	0.00323686	0.00938679	3111
	AGRN	CDK11B	eQTL_catalogue_lung eQTL	0.00284338	0.009372	3275
	AGRN	CDK11B	eQTL_catalogue_esophagus_gej eQTL	0.00810833	0.00932752	3222
	AGRN	CDK11B	eQTL_catalogue_thyroid eQTL	0.0029006	0.00929454	3295
	AGRN	CDK11B	eQTL_catalogue_stomach eQTL	0.00468032	0.00926571	3217
	AGRN	CDK11B	eQTL_catalogue_blood eQTL	0.00291326	0.00923897	3302
	AGRN	CDK11B	eQTL_catalogue_cerebellar_hemisphere eQTL	0.00303304	0.00916941	2988
	AGRN	CDK11B	eQTL_catalogue_nucleus_accumbens sQTL	0.00295261	0.00914459	3090
	AGRN	CDK11B	eQTL_catalogue_caudate sQTL	0.00300295	0.00913696	3164
	AGRN	CDK11B	eQTL_catalogue_adrenal_gland eQTL	0.00299331	0.00911509	3197
	AGRN	CDK11B	eQTL_catalogue_muscle sQTL	0.0028041	0.00909956	3302
	AGRN	CDK11B	eQTL_catalogue_coronary_artery sQTL	0.00291482	0.00908353	3144
	AGRN	CDK11B	eQTL_catalogue_vagina sQTL	0.00369603	0.00907592	2941
	AGRN	CDK11B	eQTL_catalogue_adipose eQTL	0.00582333	0.00894844	3297
	AGRN	CDK11B	eQTL_catalogue_tranverse_colon sQTL	0.00264909	0.00891398	3230
	AGRN	CDK11B	eQTL_catalogue_testis sQTL	0.00343136	0.00891276	3227
	AGRN	CDK11B	eQTL_catalogue_frontal_cortex eQTL	0.00293107	0.00890619	2993
	AGRN	CDK11B	eQTL_catalogue_nedelec_salmonella eQTL	0.00888448	0	2220
	AGRN	CDK11B	eQTL_catalogue_anterior_cingulate_cortex sQTL	0.0034461	0.00883964	2921
	AGRN	CDK11B	eQTL_catalogue_amygdala sQTL	0.00678415	0.00883748	2809
	AGRN	CDK11B	eQTL_catalogue_liver sQTL	0.00280891	0.00875767	3127
	AGRN	CDK11B	eQTL_catalogue_left_ventricle sQTL	0.00279039	0.0087282	3227
	AGRN	CDK11B	eQTL_catalogue_sigmoid_colon sQTL	0.00283742	0.00872143	3204
	AGRN	CDK11B	eQTL_catalogue_aorta sQTL	0.00278486	0.00871129	3290
	AGRN	CDK11B	eQTL_catalogue_pancreas eQTL	0.00301825	0.00870655	3227
	AGRN	CDK11B	eQTL_catalogue_ovary sQTL	0.00279153	0.00869198	3093
	AGRN	CDK11B	eQTL_catalogue_hippocampus sQTL	0.00282232	0.00866938	3034
	AGRN	CDK11B	eQTL_catalogue_esophagus_gej sQTL	0.00272499	0.00865846	3222
	AGRN	CDK11B	eQTL_catalogue_prostate sQTL	0.00277158	0.00865359	3206
	AGRN	CDK11B	eQTL_catalogue_pancreas sQTL	0.00276807	0.00865159	3227
	AGRN	CDK11B	eQTL_catalogue_hypothalamus sQTL	0.00288377	0.00863078	3066
	AGRN	CDK11B	eQTL_catalogue_fibroblast sQTL	0.00274605	0.00863024	3295
	AGRN	CDK11B	eQTL_catalogue_cerebellar_hemisphere sQTL	0.00276981	0.00861703	2988
	AGRN	CDK11B	eQTL_catalogue_testis eQTL	0.0030496	0.00858937	3227
	AGRN	CDK11B	eQTL_catalogue_esophagus_muscularis sQTL	0.00284847	0.00857814	3228
	AGRN	CDK11B	eQTL_catalogue_hypothalamus eQTL	0.00793504	0.00855858	3066
	AGRN	CDK11B	eQTL_catalogue_skin_non_exposed eQTL	0.00313776	0.00854535	3304
	AGRN	CDK11B	eQTL_catalogue_quach_IAV eQTL	0.00563721	0.00847986	1888
	AGRN	CDK11B	eQTL_catalogue_tibial_artery eQTL	0.00365052	0.00846552	3287
	AGRN	CDK11B	eQTL_catalogue_cortex sQTL	0.00269903	0.00842861	3091
	AGRN	CDK11B	eQTL_catalogue_cerebellum sQTL	0.0026782	0.00840261	3118
	AGRN	CDK11B	eQTL_catalogue_spleen sQTL	0.00561607	0.00838241	3140
	AGRN	CDK11B	eQTL_catalogue_adipose_visceral sQTL	0.00265175	0.00834549	3251
	AGRN	CDK11B	eQTL_catalogue_left_ventricle eQTL	0.0082115	0	3227
	AGRN	CDK11B	eQTL_catalogue_nedelec_naive eQTL	0.00819503	0.00769661	2104
	AGRN	CDK11B	MetaBrain_cerebellum eQTL	0.00532119	0.00813917	3036
	AGRN	CDK11B	eQTL_catalogue_blueprint_monocytes eQTL	0.00805222	0.00743115	2969
	AGRN	CDK11B	eQTL_catalogue_adipose_visceral eQTL	0.00671284	0.00790353	3251
	AGRN	CDK11B	fujita_oligodendrocytes eQTL	0.00773799	0	1897
	AGRN	CDK11B	eQTL_catalogue_sigmoid_colon eQTL	0.00748028	0.00765732	3204
	AGRN	CDK11B	eQTLgen_blood eQTL	0.00454978	0	3019
	AGRN	CDK11B	MetaBrain_cortex eQTL	0.00271035	0	3272
	AGRN	CDK11B	wingo_both_DLPFC pQTL	0.000911263	0	897
	AGRN	CDK11B	wingo_male_DLPFC eQTL	0.00080813	0	897
	AGRN	CDK11B	wingo_female_DLPFC eQTL	0.000762906	0	897
	AGRN	CDK11B	wingo_both_DLPFC eQTL	0.00071509	0	897
	AGRN	CDK11B	kosoy_microglia eQTL	0.000637181	0	1145
	AGRN	CDK11B	wingo_female_DLPFC pQTL	0.000466334	0	897
	AGRN	CDK11B	wingo_male_DLPFC pQTL	0.000453358	0	897
	AGRN	CFAP74	eQTL_catalogue_commonmind_dlpfc eQTL	0.00502712	0.167649	2353
	AGRN	CFAP74	eQTL_catalogue_fairfax_monocytes_lps2 eQTL	0.0314754	0	2095
	AGRN	CFAP74	eQTL_catalogue_fairfax_monocytes_lps24 eQTL	0.0194863	0	2118
	AGRN	CFAP74	eQTL_catalogue_braineac_substantia_nigra eQTL	0.0177483	0	1960
	AGRN	CFAP74	MetaBrain_basalganglia eQTL	0.0172564	0	2063
	AGRN	CFAP74	eQTL_catalogue_cerebellum eQTL	0.0162489	0	2881
	AGRN	CFAP74	eQTL_catalogue_adrenal_gland eQTL	0.0159886	0	2948
	AGRN	CFAP74	eQTL_catalogue_braineac_putamen eQTL	0.0155856	0	2109
	AGRN	CFAP74	eQTL_catalogue_anterior_cingulate_cortex eQTL	0.00932255	0.0155675	2700
	AGRN	CFAP74	eQTL_catalogue_young_microglia eQTL	0.0150075	0	2416
	AGRN	CFAP74	eQTL_catalogue_frontal_cortex eQTL	0.00582094	0.0149748	2766
	AGRN	CFAP74	fujita_microglia eQTL	0.00573238	0.0146758	1730
	AGRN	CFAP74	eQTL_catalogue_testis sQTL	0.00488876	0.0142052	3039
	AGRN	CFAP74	fujita_excitatory eQTL	0.0050328	0.0138715	1730
	AGRN	CFAP74	eQTL_catalogue_lung eQTL	0.0134701	0	3024
	AGRN	CFAP74	fujita_inhibitory eQTL	0.00474239	0.0132184	1730
	AGRN	CFAP74	eQTL_catalogue_kasela_tcells_cd8 eQTL	0.0131743	0	2361
	AGRN	CFAP74	eQTL_catalogue_putamen eQTL	0.0131724	0	2875
	AGRN	CFAP74	eQTL_catalogue_testis eQTL	0.00432018	0.0131608	2977
	AGRN	CFAP74	eQTL_catalogue_kasela_tcells_cd4 eQTL	0.0130437	0	2365
	AGRN	CFAP74	eQTL_catalogue_fairfax_monocytes_ifn24 eQTL	0.0130344	0	2223
	AGRN	CFAP74	eQTL_catalogue_hypothalamus eQTL	0.0130142	0	2831
	AGRN	CFAP74	eQTL_catalogue_pituitary eQTL	0.00473311	0.0115304	2926
	AGRN	CFAP74	eQTL_catalogue_cedar_monocytes eQTL	0.0113702	0	2167
	AGRN	CFAP74	eQTL_catalogue_substantia_nigra eQTL	0.0112919	0	2539
	AGRN	CFAP74	eQTL_catalogue_cerebellar_hemisphere eQTL	0.0109716	0	2759
	AGRN	CFAP74	eQTL_catalogue_spinal_cord eQTL	0.0109305	0	2697
	AGRN	CFAP74	eQTL_catalogue_nucleus_accumbens eQTL	0.0108423	0	2856
	AGRN	CFAP74	eQTL_catalogue_caudate eQTL	0.0107124	0	2922
	AGRN	CFAP74	MetaBrain_spinalcord eQTL	0.0106579	0	2136
	AGRN	CFAP74	eQTL_catalogue_hippocampus eQTL	0.0106074	0	2811
	AGRN	CFAP74	eQTL_catalogue_amygdala eQTL	0.0105874	0	2590
	AGRN	CFAP74	eQTL_catalogue_fairfax_monocytes_naive eQTL	0.0101181	0	2248
	AGRN	CFAP74	MetaBrain_hippocampus eQTL	0.0099451	0	1960
	AGRN	CFAP74	eQTL_catalogue_cortex eQTL	0.00383877	0.0092848	2857
	AGRN	CFAP74	MetaBrain_cerebellum eQTL	0.00703784	0.0090611	2803
	AGRN	CFAP74	eQTL_catalogue_liver eQTL	0.00274596	0.0085281	2888
	AGRN	CFAP74	MetaBrain_cortex eQTL	0.00561842	0	3028
	AGRN	CFAP74	wingo_male_DLPFC eQTL	0.00517677	0	581
	AGRN	CFAP74	wingo_female_DLPFC eQTL	0.00441669	0	581
	AGRN	CFAP74	wingo_both_DLPFC eQTL	0.00435745	0	581
	AGRN	CFAP74	kosoy_microglia eQTL	0.00425552	0	794
	AGRN	cg00002593	xQTLServe_DLPFC mQTL	0.000239737	0	217
	AGRN	cg00002593	xQTLServe_DLPFC mQTL	0	0	217
	AGRN	cg00007800	xQTLServe_DLPFC mQTL	0.000164637	0	208
	AGRN	cg00007800	xQTLServe_DLPFC mQTL	0	0	208
	AGRN	cg00009834	xQTLServe_DLPFC mQTL	0.000253854	0	240
	AGRN	cg00009834	xQTLServe_DLPFC mQTL	0	0	240
	AGRN	cg00014118	xQTLServe_DLPFC mQTL	0.00414739	0	285
	AGRN	cg00014118	xQTLServe_DLPFC mQTL	0	0	285
	AGRN	cg00040588	xQTLServe_DLPFC mQTL	0.00539521	0	211
	AGRN	cg00040588	xQTLServe_DLPFC mQTL	0	0	211
	AGRN	cg00060374	xQTLServe_DLPFC mQTL	0.0053026	0	210
	AGRN	cg00060374	xQTLServe_DLPFC mQTL	0	0	210
	AGRN	cg00078456	xQTLServe_DLPFC mQTL	0.000222647	0	134
	AGRN	cg00078456	xQTLServe_DLPFC mQTL	0	0	134
	AGRN	cg00082285	xQTLServe_DLPFC mQTL	0.00547858	0	315
	AGRN	cg00082285	xQTLServe_DLPFC mQTL	0	0	315
	AGRN	cg00086243	xQTLServe_DLPFC mQTL	0.00594299	0	380
	AGRN	cg00086243	xQTLServe_DLPFC mQTL	0	0	380
	AGRN	cg00086266	xQTLServe_DLPFC mQTL	0.000312562	0	201
	AGRN	cg00086266	xQTLServe_DLPFC mQTL	0	0	201
	AGRN	cg00095688	xQTLServe_DLPFC mQTL	6.14060986416707e-05	0	76
	AGRN	cg00095688	xQTLServe_DLPFC mQTL	0	0	76
	AGRN	cg00111697	xQTLServe_DLPFC mQTL	0.00575158	0	60
	AGRN	cg00111697	xQTLServe_DLPFC mQTL	0	0	60
	AGRN	cg00113194	xQTLServe_DLPFC mQTL	0.00013128	0	146
	AGRN	cg00113194	xQTLServe_DLPFC mQTL	0	0	146
	AGRN	cg00145911	xQTLServe_DLPFC mQTL	0.0016607	0	122
	AGRN	cg00145911	xQTLServe_DLPFC mQTL	0	0	122
	AGRN	cg00146669	xQTLServe_DLPFC mQTL	0.000794022	0	364
	AGRN	cg00146669	xQTLServe_DLPFC mQTL	0	0	364
	AGRN	cg00151676	xQTLServe_DLPFC mQTL	0.000411553	0	194
	AGRN	cg00151676	xQTLServe_DLPFC mQTL	0	0	194
	AGRN	cg00152708	xQTLServe_DLPFC mQTL	0.000259747	0	310
	AGRN	cg00152708	xQTLServe_DLPFC mQTL	0	0	310
	AGRN	cg00173405	xQTLServe_DLPFC mQTL	0.000300231	0	241
	AGRN	cg00173405	xQTLServe_DLPFC mQTL	0	0	241
	AGRN	cg00207921	xQTLServe_DLPFC mQTL	0.000399604	0	312
	AGRN	cg00207921	xQTLServe_DLPFC mQTL	0	0	312
	AGRN	cg00211609	xQTLServe_DLPFC mQTL	0.00448162	0	337
	AGRN	cg00211609	xQTLServe_DLPFC mQTL	0	0	337
	AGRN	cg00262415	xQTLServe_DLPFC mQTL	0.00169577	0	200
	AGRN	cg00262415	xQTLServe_DLPFC mQTL	0	0	200
	AGRN	cg00262621	xQTLServe_DLPFC mQTL	5.85197851216551e-05	0	130
	AGRN	cg00262621	xQTLServe_DLPFC mQTL	0	0	130
	AGRN	cg00297832	xQTLServe_DLPFC mQTL	5.46476888229874e-05	0	129
	AGRN	cg00297832	xQTLServe_DLPFC mQTL	0	0	129
	AGRN	cg00299257	xQTLServe_DLPFC mQTL	0.00898046	0	158
	AGRN	cg00299257	xQTLServe_DLPFC mQTL	0	0	158
	AGRN	cg00300303	xQTLServe_DLPFC mQTL	0.0139339	0	266
	AGRN	cg00300303	xQTLServe_DLPFC mQTL	0	0	266
	AGRN	cg00305774	xQTLServe_DLPFC mQTL	0.00108041	0	195
	AGRN	cg00305774	xQTLServe_DLPFC mQTL	0	0	195
	AGRN	cg00309462	xQTLServe_DLPFC mQTL	0.000226574	0	215
	AGRN	cg00309462	xQTLServe_DLPFC mQTL	0	0	215
	AGRN	cg00312809	xQTLServe_DLPFC mQTL	3.16600549996646e-05	0	27
	AGRN	cg00312809	xQTLServe_DLPFC mQTL	0	0	27
	AGRN	cg00328058	xQTLServe_DLPFC mQTL	0.0275817	0	143
	AGRN	cg00328058	xQTLServe_DLPFC mQTL	0	0	143
	AGRN	cg00328210	xQTLServe_DLPFC mQTL	7.72840259278612e-05	0	96
	AGRN	cg00328210	xQTLServe_DLPFC mQTL	0	0	96
	AGRN	cg00328972	xQTLServe_DLPFC mQTL	5.50290332087231e-05	0	125
	AGRN	cg00328972	xQTLServe_DLPFC mQTL	0	0	125
	AGRN	cg00343906	xQTLServe_DLPFC mQTL	4.26282182565809e-05	0	134
	AGRN	cg00343906	xQTLServe_DLPFC mQTL	0	0	134
	AGRN	cg00355315	xQTLServe_DLPFC mQTL	0.000228193	0	216
	AGRN	cg00355315	xQTLServe_DLPFC mQTL	0	0	216
	AGRN	cg00359465	xQTLServe_DLPFC mQTL	0.000121048	0	76
	AGRN	cg00359465	xQTLServe_DLPFC mQTL	0	0	76
	AGRN	cg00391668	xQTLServe_DLPFC mQTL	0.000563241	0	143
	AGRN	cg00391668	xQTLServe_DLPFC mQTL	0	0	143
	AGRN	cg00400948	xQTLServe_DLPFC mQTL	0.000332616	0	212
	AGRN	cg00400948	xQTLServe_DLPFC mQTL	0	0	212
	AGRN	cg00409816	xQTLServe_DLPFC mQTL	9.23033295253081e-06	0	1
	AGRN	cg00423114	xQTLServe_DLPFC mQTL	4.91423701477332e-05	0	130
	AGRN	cg00423114	xQTLServe_DLPFC mQTL	0	0	130
	AGRN	cg00447632	xQTLServe_DLPFC mQTL	0	0.00118912	146
	AGRN	cg00447632	xQTLServe_DLPFC mQTL	0.000289663	0	146
	AGRN	cg00525597	xQTLServe_DLPFC mQTL	0.0163622	0	154
	AGRN	cg00525597	xQTLServe_DLPFC mQTL	0	0	154
	AGRN	cg00528453	xQTLServe_DLPFC mQTL	0.000261588	0	168
	AGRN	cg00528453	xQTLServe_DLPFC mQTL	0	0	168
	AGRN	cg00542041	xQTLServe_DLPFC mQTL	0.00247131	0	212
	AGRN	cg00542041	xQTLServe_DLPFC mQTL	0	0	212
	AGRN	cg00546307	xQTLServe_DLPFC mQTL	0.00125337	0	255
	AGRN	cg00546307	xQTLServe_DLPFC mQTL	0	0	255
	AGRN	cg00558749	xQTLServe_DLPFC mQTL	0.00024593	0	126
	AGRN	cg00558749	xQTLServe_DLPFC mQTL	0	0	126
	AGRN	cg00574213	xQTLServe_DLPFC mQTL	0.0015488	0	307
	AGRN	cg00574213	xQTLServe_DLPFC mQTL	0	0	307
	AGRN	cg00580652	xQTLServe_DLPFC mQTL	0.000181263	0	231
	AGRN	cg00580652	xQTLServe_DLPFC mQTL	0	0	231
	AGRN	cg00582671	xQTLServe_DLPFC mQTL	0.000218555	0	138
	AGRN	cg00582671	xQTLServe_DLPFC mQTL	0	0	138
	AGRN	cg00648573	xQTLServe_DLPFC mQTL	0.0820359	0	227
	AGRN	cg00648573	xQTLServe_DLPFC mQTL	0	0	227
	AGRN	cg00653281	xQTLServe_DLPFC mQTL	7.78309496520458e-05	0	103
	AGRN	cg00653281	xQTLServe_DLPFC mQTL	0	0	103
	AGRN	cg00656410	xQTLServe_DLPFC mQTL	0.000507352	0	377
	AGRN	cg00656410	xQTLServe_DLPFC mQTL	0	0	377
	AGRN	cg00657094	xQTLServe_DLPFC mQTL	0.0062555	0	353
	AGRN	cg00657094	xQTLServe_DLPFC mQTL	0	0	353
	AGRN	cg00699898	xQTLServe_DLPFC mQTL	0.00687618	0	339
	AGRN	cg00699898	xQTLServe_DLPFC mQTL	0	0	339
	AGRN	cg00702126	xQTLServe_DLPFC mQTL	0.000226808	0	171
	AGRN	cg00702126	xQTLServe_DLPFC mQTL	0	0	171
	AGRN	cg00784654	xQTLServe_DLPFC mQTL	0.000173125	0	217
	AGRN	cg00784654	xQTLServe_DLPFC mQTL	0	0	217
	AGRN	cg00812770	xQTLServe_DLPFC mQTL	0.000622807	0	284
	AGRN	cg00812770	xQTLServe_DLPFC mQTL	0	0	284
	AGRN	cg00813378	xQTLServe_DLPFC mQTL	0.00477599	0	210
	AGRN	cg00813378	xQTLServe_DLPFC mQTL	0	0	210
	AGRN	cg00825734	xQTLServe_DLPFC mQTL	0.000784011	0	229
	AGRN	cg00825734	xQTLServe_DLPFC mQTL	0	0	229
	AGRN	cg00889627	xQTLServe_DLPFC mQTL	0.000359143	0	209
	AGRN	cg00889627	xQTLServe_DLPFC mQTL	0	0	209
	AGRN	cg00955674	xQTLServe_DLPFC mQTL	0.00467717	0	211
	AGRN	cg00955674	xQTLServe_DLPFC mQTL	0	0	211
	AGRN	cg00968800	xQTLServe_DLPFC mQTL	0.00486938	0	242
	AGRN	cg00968800	xQTLServe_DLPFC mQTL	0	0	242
	AGRN	cg00976181	xQTLServe_DLPFC mQTL	0.000185699	0	115
	AGRN	cg00976181	xQTLServe_DLPFC mQTL	0	0	115
	AGRN	cg00992048	xQTLServe_DLPFC mQTL	0.00732603	0	132
	AGRN	cg00992048	xQTLServe_DLPFC mQTL	0	0	132
	AGRN	cg00998168	xQTLServe_DLPFC mQTL	4.99671943163784e-05	0	108
	AGRN	cg00998168	xQTLServe_DLPFC mQTL	0	0	108
	AGRN	cg01006034	xQTLServe_DLPFC mQTL	0.000471188	0	240
	AGRN	cg01006034	xQTLServe_DLPFC mQTL	0	0	240
	AGRN	cg01014490	xQTLServe_DLPFC mQTL	1.13507604389822e-06	0	1
	AGRN	cg01058717	xQTLServe_DLPFC mQTL	0.00467561	0	216
	AGRN	cg01058717	xQTLServe_DLPFC mQTL	0	0	216
	AGRN	cg01075305	xQTLServe_DLPFC mQTL	0.000764942	0	379
	AGRN	cg01075305	xQTLServe_DLPFC mQTL	0	0	379
	AGRN	cg01097950	xQTLServe_DLPFC mQTL	0.00193704	0	86
	AGRN	cg01097950	xQTLServe_DLPFC mQTL	0	0	86
	AGRN	cg01150641	xQTLServe_DLPFC mQTL	0.0915525	0	156
	AGRN	cg01150641	xQTLServe_DLPFC mQTL	0	0	156
	AGRN	cg01164686	xQTLServe_DLPFC mQTL	1.81980180604933e-05	0	32
	AGRN	cg01164686	xQTLServe_DLPFC mQTL	0	0	32
	AGRN	cg01189072	xQTLServe_DLPFC mQTL	5.43457493110189e-05	0	99
	AGRN	cg01189072	xQTLServe_DLPFC mQTL	0	0	99
	AGRN	cg01197763	xQTLServe_DLPFC mQTL	7.99470189114404e-05	0	99
	AGRN	cg01197763	xQTLServe_DLPFC mQTL	0	0	99
	AGRN	cg01198994	xQTLServe_DLPFC mQTL	0.000470951	0	213
	AGRN	cg01198994	xQTLServe_DLPFC mQTL	0	0	213
	AGRN	cg01229567	xQTLServe_DLPFC mQTL	0.000256131	0	159
	AGRN	cg01229567	xQTLServe_DLPFC mQTL	0	0	159
	AGRN	cg01244934	xQTLServe_DLPFC mQTL	0	0.0579906	185
	AGRN	cg01244934	xQTLServe_DLPFC mQTL	0.0273237	0	185
	AGRN	cg01394461	xQTLServe_DLPFC mQTL	0.012144	0	151
	AGRN	cg01394461	xQTLServe_DLPFC mQTL	0	0	151
	AGRN	cg01399319	xQTLServe_DLPFC mQTL	0.00025827	0	240
	AGRN	cg01399319	xQTLServe_DLPFC mQTL	0	0	240
	AGRN	cg01428437	xQTLServe_DLPFC mQTL	0.00317583	0	244
	AGRN	cg01428437	xQTLServe_DLPFC mQTL	0	0	244
	AGRN	cg01437515	xQTLServe_DLPFC mQTL	0.000627305	0	379
	AGRN	cg01437515	xQTLServe_DLPFC mQTL	0	0	379
	AGRN	cg01508988	xQTLServe_DLPFC mQTL	0.000239171	0	236
	AGRN	cg01508988	xQTLServe_DLPFC mQTL	0	0	236
	AGRN	cg01511231	xQTLServe_DLPFC mQTL	0.00686545	0	328
	AGRN	cg01511231	xQTLServe_DLPFC mQTL	0	0	328
	AGRN	cg01515136	xQTLServe_DLPFC mQTL	0.0036566	0	214
	AGRN	cg01515136	xQTLServe_DLPFC mQTL	0	0	214
	AGRN	cg01536190	xQTLServe_DLPFC mQTL	0.000170034	0	208
	AGRN	cg01536190	xQTLServe_DLPFC mQTL	0	0	208
	AGRN	cg01537494	xQTLServe_DLPFC mQTL	0.000482022	0	317
	AGRN	cg01537494	xQTLServe_DLPFC mQTL	0	0	317
	AGRN	cg01559650	xQTLServe_DLPFC mQTL	0.000158497	0	307
	AGRN	cg01559650	xQTLServe_DLPFC mQTL	0	0	307
	AGRN	cg01589461	xQTLServe_DLPFC mQTL	9.0820948411326e-05	0	152
	AGRN	cg01589461	xQTLServe_DLPFC mQTL	0	0	152
	AGRN	cg01711077	xQTLServe_DLPFC mQTL	0.0108049	0	156
	AGRN	cg01711077	xQTLServe_DLPFC mQTL	0	0	156
	AGRN	cg01721822	xQTLServe_DLPFC mQTL	0.000451132	0	200
	AGRN	cg01721822	xQTLServe_DLPFC mQTL	0	0	200
	AGRN	cg01727431	xQTLServe_DLPFC mQTL	0.0275206	0	135
	AGRN	cg01727431	xQTLServe_DLPFC mQTL	0	0	135
	AGRN	cg01729262	xQTLServe_DLPFC mQTL	0.000247851	0	144
	AGRN	cg01729262	xQTLServe_DLPFC mQTL	0	0	144
	AGRN	cg01729401	xQTLServe_DLPFC mQTL	5.19453159327696e-05	0	123
	AGRN	cg01729401	xQTLServe_DLPFC mQTL	0	0	123
	AGRN	cg01748832	xQTLServe_DLPFC mQTL	0.00559408	0	300
	AGRN	cg01748832	xQTLServe_DLPFC mQTL	0	0	300
	AGRN	cg01755342	xQTLServe_DLPFC mQTL	0.000117975	0	221
	AGRN	cg01755342	xQTLServe_DLPFC mQTL	0	0	221
	AGRN	cg01768082	xQTLServe_DLPFC mQTL	0.00878424	0	152
	AGRN	cg01768082	xQTLServe_DLPFC mQTL	0	0	152
	AGRN	cg01768480	xQTLServe_DLPFC mQTL	0.000209703	0	127
	AGRN	cg01768480	xQTLServe_DLPFC mQTL	0	0	127
	AGRN	cg01776299	xQTLServe_DLPFC mQTL	0.000374864	0	268
	AGRN	cg01776299	xQTLServe_DLPFC mQTL	0	0	268
	AGRN	cg01782097	xQTLServe_DLPFC mQTL	7.93833011428643e-05	0	89
	AGRN	cg01782097	xQTLServe_DLPFC mQTL	0	0	89
	AGRN	cg01783406	xQTLServe_DLPFC mQTL	0.000305385	0	378
	AGRN	cg01783406	xQTLServe_DLPFC mQTL	0	0	378
	AGRN	cg01794932	xQTLServe_DLPFC mQTL	0.000287546	0	257
	AGRN	cg01794932	xQTLServe_DLPFC mQTL	0	0	257
	AGRN	cg01802295	xQTLServe_DLPFC mQTL	0.00476219	0	210
	AGRN	cg01802295	xQTLServe_DLPFC mQTL	0	0	210
	AGRN	cg01821754	xQTLServe_DLPFC mQTL	0.000122434	0	164
	AGRN	cg01821754	xQTLServe_DLPFC mQTL	0	0	164
	AGRN	cg01826337	xQTLServe_DLPFC mQTL	0.00349042	0	221
	AGRN	cg01826337	xQTLServe_DLPFC mQTL	0	0	221
	AGRN	cg01907016	xQTLServe_DLPFC mQTL	7.63748211818051e-05	0	116
	AGRN	cg01907016	xQTLServe_DLPFC mQTL	0	0	116
	AGRN	cg01922485	xQTLServe_DLPFC mQTL	0.0110509	0	149
	AGRN	cg01922485	xQTLServe_DLPFC mQTL	0	0	149
	AGRN	cg01930745	xQTLServe_DLPFC mQTL	0.000144283	0	145
	AGRN	cg01930745	xQTLServe_DLPFC mQTL	0	0	145
	AGRN	cg01937247	xQTLServe_DLPFC mQTL	0.00029836	0	214
	AGRN	cg01937247	xQTLServe_DLPFC mQTL	0	0	214
	AGRN	cg01961752	xQTLServe_DLPFC mQTL	0.0068658	0	322
	AGRN	cg01961752	xQTLServe_DLPFC mQTL	0	0	322
	AGRN	cg01970427	xQTLServe_DLPFC mQTL	9.08918753879368e-05	0	71
	AGRN	cg01970427	xQTLServe_DLPFC mQTL	0	0	71
	AGRN	cg01980454	xQTLServe_DLPFC mQTL	7.04054479807504e-05	0	101
	AGRN	cg01980454	xQTLServe_DLPFC mQTL	0	0	101
	AGRN	cg02014020	xQTLServe_DLPFC mQTL	0.000844906	0	337
	AGRN	cg02014020	xQTLServe_DLPFC mQTL	0	0	337
	AGRN	cg02050973	xQTLServe_DLPFC mQTL	0.00012089	0	243
	AGRN	cg02050973	xQTLServe_DLPFC mQTL	0	0	243
	AGRN	cg02056921	xQTLServe_DLPFC mQTL	0.00477886	0	142
	AGRN	cg02056921	xQTLServe_DLPFC mQTL	0	0	142
	AGRN	cg02068237	xQTLServe_DLPFC mQTL	0.000188679	0	208
	AGRN	cg02068237	xQTLServe_DLPFC mQTL	0	0	208
	AGRN	cg02105666	xQTLServe_DLPFC mQTL	0	0.0312532	181
	AGRN	cg02105666	xQTLServe_DLPFC mQTL	0.0121865	0	181
	AGRN	cg02107558	xQTLServe_DLPFC mQTL	8.71592876954592e-05	0	85
	AGRN	cg02107558	xQTLServe_DLPFC mQTL	0	0	85
	AGRN	cg02136596	xQTLServe_DLPFC mQTL	0.000241355	0	168
	AGRN	cg02136596	xQTLServe_DLPFC mQTL	0	0	168
	AGRN	cg02138082	xQTLServe_DLPFC mQTL	0	0.0855796	159
	AGRN	cg02138082	xQTLServe_DLPFC mQTL	0.0390212	0	159
	AGRN	cg02144516	xQTLServe_DLPFC mQTL	0.000834238	0	246
	AGRN	cg02144516	xQTLServe_DLPFC mQTL	0	0	246
	AGRN	cg02224920	xQTLServe_DLPFC mQTL	0.000341114	0	364
	AGRN	cg02224920	xQTLServe_DLPFC mQTL	0	0	364
	AGRN	cg02279987	xQTLServe_DLPFC mQTL	0.00486271	0	323
	AGRN	cg02279987	xQTLServe_DLPFC mQTL	0	0	323
	AGRN	cg02280859	xQTLServe_DLPFC mQTL	7.29019481355442e-05	0	126
	AGRN	cg02280859	xQTLServe_DLPFC mQTL	0	0	126
	AGRN	cg02288964	xQTLServe_DLPFC mQTL	0.0214259	0	157
	AGRN	cg02288964	xQTLServe_DLPFC mQTL	0	0	157
	AGRN	cg02296931	xQTLServe_DLPFC mQTL	0.00208439	0	382
	AGRN	cg02296931	xQTLServe_DLPFC mQTL	0	0	382
	AGRN	cg02297801	xQTLServe_DLPFC mQTL	0.00396392	0	125
	AGRN	cg02297801	xQTLServe_DLPFC mQTL	0	0	125
	AGRN	cg02300356	xQTLServe_DLPFC mQTL	0.00315646	0	28
	AGRN	cg02300356	xQTLServe_DLPFC mQTL	0	0	28
	AGRN	cg02331673	xQTLServe_DLPFC mQTL	0.000447373	0	316
	AGRN	cg02331673	xQTLServe_DLPFC mQTL	0	0	316
	AGRN	cg02334770	xQTLServe_DLPFC mQTL	0.000569318	0	314
	AGRN	cg02334770	xQTLServe_DLPFC mQTL	0	0	314
	AGRN	cg02341264	xQTLServe_DLPFC mQTL	0	0.0154818	157
	AGRN	cg02341264	xQTLServe_DLPFC mQTL	0.0125125	0	157
	AGRN	cg02347356	xQTLServe_DLPFC mQTL	0.00315326	0	124
	AGRN	cg02347356	xQTLServe_DLPFC mQTL	0	0	124
	AGRN	cg02361803	xQTLServe_DLPFC mQTL	9.69312702935982e-05	0	54
	AGRN	cg02361803	xQTLServe_DLPFC mQTL	0	0	54
	AGRN	cg02367828	xQTLServe_DLPFC mQTL	0.000134016	0	285
	AGRN	cg02367828	xQTLServe_DLPFC mQTL	0	0	285
	AGRN	cg02386723	xQTLServe_DLPFC mQTL	0.000297532	0	284
	AGRN	cg02386723	xQTLServe_DLPFC mQTL	0	0	284
	AGRN	cg02397514	xQTLServe_DLPFC mQTL	0.000190581	0	145
	AGRN	cg02397514	xQTLServe_DLPFC mQTL	0	0	145
	AGRN	cg02415349	xQTLServe_DLPFC mQTL	0	0.0226494	162
	AGRN	cg02415349	xQTLServe_DLPFC mQTL	0.0153768	0	162
	AGRN	cg02439789	xQTLServe_DLPFC mQTL	0.000151585	0	136
	AGRN	cg02439789	xQTLServe_DLPFC mQTL	0	0	136
	AGRN	cg02482150	xQTLServe_DLPFC mQTL	0.00315296	0	69
	AGRN	cg02482150	xQTLServe_DLPFC mQTL	0	0	69
	AGRN	cg02482614	xQTLServe_DLPFC mQTL	0.0436696	0	167
	AGRN	cg02482614	xQTLServe_DLPFC mQTL	0	0	167
	AGRN	cg02492207	xQTLServe_DLPFC mQTL	9.03290305049594e-05	0	149
	AGRN	cg02492207	xQTLServe_DLPFC mQTL	0	0	149
	AGRN	cg02494066	xQTLServe_DLPFC mQTL	0	0.0434956	157
	AGRN	cg02494066	xQTLServe_DLPFC mQTL	0.0404438	0	157
	AGRN	cg02506501	xQTLServe_DLPFC mQTL	0.00034673	0	216
	AGRN	cg02506501	xQTLServe_DLPFC mQTL	0	0	216
	AGRN	cg02506753	xQTLServe_DLPFC mQTL	0.00383469	0	204
	AGRN	cg02506753	xQTLServe_DLPFC mQTL	0	0	204
	AGRN	cg02565062	xQTLServe_DLPFC mQTL	0.000158037	0	99
	AGRN	cg02565062	xQTLServe_DLPFC mQTL	0	0	99
	AGRN	cg02577049	xQTLServe_DLPFC mQTL	0.00777332	0	243
	AGRN	cg02577049	xQTLServe_DLPFC mQTL	0	0	243
	AGRN	cg02581421	xQTLServe_DLPFC mQTL	0.000262449	0	259
	AGRN	cg02581421	xQTLServe_DLPFC mQTL	0	0	259
	AGRN	cg02587648	xQTLServe_DLPFC mQTL	0.00598043	0	33
	AGRN	cg02587648	xQTLServe_DLPFC mQTL	0	0	33
	AGRN	cg02625725	xQTLServe_DLPFC mQTL	0.00033113	0	229
	AGRN	cg02625725	xQTLServe_DLPFC mQTL	0	0	229
	AGRN	cg02632261	xQTLServe_DLPFC mQTL	0.0239167	0	158
	AGRN	cg02632261	xQTLServe_DLPFC mQTL	0	0	158
	AGRN	cg02635644	xQTLServe_DLPFC mQTL	0.012206	0	157
	AGRN	cg02635644	xQTLServe_DLPFC mQTL	0	0	157
	AGRN	cg02709725	xQTLServe_DLPFC mQTL	0.00594452	0	380
	AGRN	cg02709725	xQTLServe_DLPFC mQTL	0	0	380
	AGRN	cg02769781	xQTLServe_DLPFC mQTL	5.88881859289893e-05	0	128
	AGRN	cg02769781	xQTLServe_DLPFC mQTL	0	0	128
	AGRN	cg02825344	xQTLServe_DLPFC mQTL	0.000777786	0	317
	AGRN	cg02825344	xQTLServe_DLPFC mQTL	0	0	317
	AGRN	cg02838683	xQTLServe_DLPFC mQTL	0.000437145	0	265
	AGRN	cg02838683	xQTLServe_DLPFC mQTL	0	0	265
	AGRN	cg02848157	xQTLServe_DLPFC mQTL	0.000260328	0	336
	AGRN	cg02848157	xQTLServe_DLPFC mQTL	0	0	336
	AGRN	cg02852398	xQTLServe_DLPFC mQTL	0.00121039	0	268
	AGRN	cg02852398	xQTLServe_DLPFC mQTL	0	0	268
	AGRN	cg02852923	xQTLServe_DLPFC mQTL	0.00265265	0	363
	AGRN	cg02852923	xQTLServe_DLPFC mQTL	0	0	363
	AGRN	cg02854937	xQTLServe_DLPFC mQTL	0.00053445	0	309
	AGRN	cg02854937	xQTLServe_DLPFC mQTL	0	0	309
	AGRN	cg02896266	xQTLServe_DLPFC mQTL	0.000171534	0	114
	AGRN	cg02896266	xQTLServe_DLPFC mQTL	0	0	114
	AGRN	cg02896318	xQTLServe_DLPFC mQTL	0.00490907	0	170
	AGRN	cg02896318	xQTLServe_DLPFC mQTL	0	0	170
	AGRN	cg02912476	xQTLServe_DLPFC mQTL	0	0.000120792	7
	AGRN	cg02912476	xQTLServe_DLPFC mQTL	1.67949924257331e-05	0	7
	AGRN	cg02913364	xQTLServe_DLPFC mQTL	0.000591088	0	265
	AGRN	cg02913364	xQTLServe_DLPFC mQTL	0	0	265
	AGRN	cg02953397	xQTLServe_DLPFC mQTL	0.00255866	0	205
	AGRN	cg02953397	xQTLServe_DLPFC mQTL	0	0	205
	AGRN	cg02968844	xQTLServe_DLPFC mQTL	0.000160398	0	145
	AGRN	cg02968844	xQTLServe_DLPFC mQTL	0	0	145
	AGRN	cg02971920	xQTLServe_DLPFC mQTL	0.000281681	0	316
	AGRN	cg02971920	xQTLServe_DLPFC mQTL	0	0	316
	AGRN	cg03001333	xQTLServe_DLPFC mQTL	7.36988027597709e-05	0	73
	AGRN	cg03001333	xQTLServe_DLPFC mQTL	0	0	73
	AGRN	cg03003335	xQTLServe_DLPFC mQTL	0.00705731	0	214
	AGRN	cg03003335	xQTLServe_DLPFC mQTL	0	0	214
	AGRN	cg03003746	xQTLServe_DLPFC mQTL	0.00032149	0	319
	AGRN	cg03003746	xQTLServe_DLPFC mQTL	0	0	319
	AGRN	cg03041030	xQTLServe_DLPFC mQTL	0.000189635	0	202
	AGRN	cg03041030	xQTLServe_DLPFC mQTL	0	0	202
	AGRN	cg03041482	xQTLServe_DLPFC mQTL	0.000135546	0	143
	AGRN	cg03041482	xQTLServe_DLPFC mQTL	0	0	143
	AGRN	cg03043696	xQTLServe_DLPFC mQTL	0.00299848	0	162
	AGRN	cg03043696	xQTLServe_DLPFC mQTL	0	0	162
	AGRN	cg03055733	xQTLServe_DLPFC mQTL	0	0.0173879	159
	AGRN	cg03055733	xQTLServe_DLPFC mQTL	0.0141044	0	159
	AGRN	cg03058163	xQTLServe_DLPFC mQTL	0.00036632	0	378
	AGRN	cg03058163	xQTLServe_DLPFC mQTL	0	0	378
	AGRN	cg03116557	xQTLServe_DLPFC mQTL	0.000241671	0	169
	AGRN	cg03116557	xQTLServe_DLPFC mQTL	0	0	169
	AGRN	cg03120284	xQTLServe_DLPFC mQTL	0.0153117	0	157
	AGRN	cg03120284	xQTLServe_DLPFC mQTL	0	0	157
	AGRN	cg03128133	xQTLServe_DLPFC mQTL	0.00427851	0	281
	AGRN	cg03128133	xQTLServe_DLPFC mQTL	0	0	281
	AGRN	cg03128332	xQTLServe_DLPFC mQTL	2.12163629488219e-05	0	53
	AGRN	cg03128332	xQTLServe_DLPFC mQTL	0	0	53
	AGRN	cg03136646	xQTLServe_DLPFC mQTL	6.45392142367349e-05	0	129
	AGRN	cg03136646	xQTLServe_DLPFC mQTL	0	0	129
	AGRN	cg03136668	xQTLServe_DLPFC mQTL	0.000118283	0	194
	AGRN	cg03136668	xQTLServe_DLPFC mQTL	0	0	194
	AGRN	cg03148373	xQTLServe_DLPFC mQTL	0.000142533	0	145
	AGRN	cg03148373	xQTLServe_DLPFC mQTL	0	0	145
	AGRN	cg03161767	xQTLServe_DLPFC mQTL	0.000131886	0	154
	AGRN	cg03161767	xQTLServe_DLPFC mQTL	0	0	154
	AGRN	cg03180780	xQTLServe_DLPFC mQTL	0.000126506	0	108
	AGRN	cg03180780	xQTLServe_DLPFC mQTL	0	0	108
	AGRN	cg03185752	xQTLServe_DLPFC mQTL	0	0.0764948	153
	AGRN	cg03185752	xQTLServe_DLPFC mQTL	0.0365927	0	153
	AGRN	cg03228985	xQTLServe_DLPFC mQTL	0.000436476	0	317
	AGRN	cg03228985	xQTLServe_DLPFC mQTL	0	0	317
	AGRN	cg03269716	xQTLServe_DLPFC mQTL	0.0129565	0	139
	AGRN	cg03269716	xQTLServe_DLPFC mQTL	0	0	139
	AGRN	cg03278726	xQTLServe_DLPFC mQTL	0.00686535	0	329
	AGRN	cg03278726	xQTLServe_DLPFC mQTL	0	0	329
	AGRN	cg03322129	xQTLServe_DLPFC mQTL	0.000282204	0	257
	AGRN	cg03322129	xQTLServe_DLPFC mQTL	0	0	257
	AGRN	cg03335128	xQTLServe_DLPFC mQTL	6.13790848581173e-05	0	140
	AGRN	cg03335128	xQTLServe_DLPFC mQTL	0	0	140
	AGRN	cg03340606	xQTLServe_DLPFC mQTL	0.00053301	0	340
	AGRN	cg03340606	xQTLServe_DLPFC mQTL	0	0	340
	AGRN	cg03386811	xQTLServe_DLPFC mQTL	0.00310625	0	131
	AGRN	cg03386811	xQTLServe_DLPFC mQTL	0	0	131
	AGRN	cg03392564	xQTLServe_DLPFC mQTL	0.00422266	0	211
	AGRN	cg03392564	xQTLServe_DLPFC mQTL	0	0	211
	AGRN	cg03392900	xQTLServe_DLPFC mQTL	0.00036263	0	368
	AGRN	cg03392900	xQTLServe_DLPFC mQTL	0	0	368
	AGRN	cg03394722	xQTLServe_DLPFC mQTL	0.0205644	0	151
	AGRN	cg03394722	xQTLServe_DLPFC mQTL	0	0	151
	AGRN	cg03396347	xQTLServe_DLPFC mQTL	0.00313221	0	297
	AGRN	cg03396347	xQTLServe_DLPFC mQTL	0	0	297
	AGRN	cg03400623	xQTLServe_DLPFC mQTL	0.00671715	0	215
	AGRN	cg03400623	xQTLServe_DLPFC mQTL	0	0	215
	AGRN	cg03402404	xQTLServe_DLPFC mQTL	0.0052965	0	220
	AGRN	cg03402404	xQTLServe_DLPFC mQTL	0	0	220
	AGRN	cg03427058	xQTLServe_DLPFC mQTL	0.00018543	0	129
	AGRN	cg03427058	xQTLServe_DLPFC mQTL	0	0	129
	AGRN	cg03442254	xQTLServe_DLPFC mQTL	0.00116133	0	238
	AGRN	cg03442254	xQTLServe_DLPFC mQTL	0	0	238
	AGRN	cg03465880	xQTLServe_DLPFC mQTL	0.000284224	0	203
	AGRN	cg03465880	xQTLServe_DLPFC mQTL	0	0	203
	AGRN	cg03467014	xQTLServe_DLPFC mQTL	0.000539069	0	374
	AGRN	cg03467014	xQTLServe_DLPFC mQTL	0	0	374
	AGRN	cg03469790	xQTLServe_DLPFC mQTL	0.000212212	0	225
	AGRN	cg03469790	xQTLServe_DLPFC mQTL	0	0	225
	AGRN	cg03520879	xQTLServe_DLPFC mQTL	0.00158241	0	259
	AGRN	cg03520879	xQTLServe_DLPFC mQTL	0	0	259
	AGRN	cg03525583	xQTLServe_DLPFC mQTL	0.0218088	0	300
	AGRN	cg03525583	xQTLServe_DLPFC mQTL	0	0	300
	AGRN	cg03528302	xQTLServe_DLPFC mQTL	0.000540949	0	310
	AGRN	cg03528302	xQTLServe_DLPFC mQTL	0	0	310
	AGRN	cg03538326	xQTLServe_DLPFC mQTL	0.00522191	0	172
	AGRN	cg03538326	xQTLServe_DLPFC mQTL	0	0	172
	AGRN	cg03547078	xQTLServe_DLPFC mQTL	0.000193235	0	248
	AGRN	cg03547078	xQTLServe_DLPFC mQTL	0	0	248
	AGRN	cg03548463	xQTLServe_DLPFC mQTL	0.00252066	0	108
	AGRN	cg03548463	xQTLServe_DLPFC mQTL	0	0	108
	AGRN	cg03580107	xQTLServe_DLPFC mQTL	0.000145408	0	247
	AGRN	cg03580107	xQTLServe_DLPFC mQTL	0	0	247
	AGRN	cg03580279	xQTLServe_DLPFC mQTL	0.00315348	0	51
	AGRN	cg03580279	xQTLServe_DLPFC mQTL	0	0	51
	AGRN	cg03580801	xQTLServe_DLPFC mQTL	0.000392983	0	378
	AGRN	cg03580801	xQTLServe_DLPFC mQTL	0	0	378
	AGRN	cg03583709	xQTLServe_DLPFC mQTL	0.000396808	0	314
	AGRN	cg03583709	xQTLServe_DLPFC mQTL	0	0	314
	AGRN	cg03606098	xQTLServe_DLPFC mQTL	0.00311152	0	128
	AGRN	cg03606098	xQTLServe_DLPFC mQTL	0	0	128
	AGRN	cg03648020	xQTLServe_DLPFC mQTL	0	0.0981151	146
	AGRN	cg03648020	xQTLServe_DLPFC mQTL	0.0110914	0	146
	AGRN	cg03700143	xQTLServe_DLPFC mQTL	0.00134423	0	200
	AGRN	cg03700143	xQTLServe_DLPFC mQTL	0	0	200
	AGRN	cg03705284	xQTLServe_DLPFC mQTL	0.00163226	0	236
	AGRN	cg03705284	xQTLServe_DLPFC mQTL	0	0	236
	AGRN	cg03716942	xQTLServe_DLPFC mQTL	8.22213724331385e-05	0	164
	AGRN	cg03716942	xQTLServe_DLPFC mQTL	0	0	164
	AGRN	cg03719984	xQTLServe_DLPFC mQTL	0.00327354	0	253
	AGRN	cg03719984	xQTLServe_DLPFC mQTL	0	0	253
	AGRN	cg03724010	xQTLServe_DLPFC mQTL	0.000212503	0	208
	AGRN	cg03724010	xQTLServe_DLPFC mQTL	0	0	208
	AGRN	cg03725447	xQTLServe_DLPFC mQTL	9.66154249562471e-05	0	104
	AGRN	cg03725447	xQTLServe_DLPFC mQTL	0	0	104
	AGRN	cg03735847	xQTLServe_DLPFC mQTL	0.000103694	0	107
	AGRN	cg03735847	xQTLServe_DLPFC mQTL	0	0	107
	AGRN	cg03742705	xQTLServe_DLPFC mQTL	0.0114622	0	146
	AGRN	cg03742705	xQTLServe_DLPFC mQTL	0	0	146
	AGRN	cg03754143	xQTLServe_DLPFC mQTL	0.00013601	0	127
	AGRN	cg03754143	xQTLServe_DLPFC mQTL	0	0	127
	AGRN	cg03771099	xQTLServe_DLPFC mQTL	0.00375123	0	310
	AGRN	cg03771099	xQTLServe_DLPFC mQTL	0	0	310
	AGRN	cg03790440	xQTLServe_DLPFC mQTL	0.0322533	0	159
	AGRN	cg03790440	xQTLServe_DLPFC mQTL	0	0	159
	AGRN	cg03811829	xQTLServe_DLPFC mQTL	0.0472618	0	152
	AGRN	cg03811829	xQTLServe_DLPFC mQTL	0	0	152
	AGRN	cg03890988	xQTLServe_DLPFC mQTL	0.00362551	0	99
	AGRN	cg03890988	xQTLServe_DLPFC mQTL	0	0	99
	AGRN	cg03935783	xQTLServe_DLPFC mQTL	0.000293816	0	363
	AGRN	cg03935783	xQTLServe_DLPFC mQTL	0	0	363
	AGRN	cg03941625	xQTLServe_DLPFC mQTL	0.000255825	0	216
	AGRN	cg03941625	xQTLServe_DLPFC mQTL	0	0	216
	AGRN	cg03943717	xQTLServe_DLPFC mQTL	0.000227663	0	241
	AGRN	cg03943717	xQTLServe_DLPFC mQTL	0	0	241
	AGRN	cg03950120	xQTLServe_DLPFC mQTL	0.000397613	0	321
	AGRN	cg03950120	xQTLServe_DLPFC mQTL	0	0	321
	AGRN	cg03956833	xQTLServe_DLPFC mQTL	0.00426592	0	236
	AGRN	cg03956833	xQTLServe_DLPFC mQTL	0	0	236
	AGRN	cg03959306	xQTLServe_DLPFC mQTL	9.00808382146059e-05	0	75
	AGRN	cg03959306	xQTLServe_DLPFC mQTL	0	0	75
	AGRN	cg03972505	xQTLServe_DLPFC mQTL	0.000182428	0	107
	AGRN	cg03972505	xQTLServe_DLPFC mQTL	0	0	107
	AGRN	cg03975652	xQTLServe_DLPFC mQTL	0.000108404	0	150
	AGRN	cg03975652	xQTLServe_DLPFC mQTL	0	0	150
	AGRN	cg04012515	xQTLServe_DLPFC mQTL	0.0037113	0	299
	AGRN	cg04012515	xQTLServe_DLPFC mQTL	0	0	299
	AGRN	cg04023573	xQTLServe_DLPFC mQTL	5.93528287344718e-05	0	75
	AGRN	cg04023573	xQTLServe_DLPFC mQTL	0	0	75
	AGRN	cg04026747	xQTLServe_DLPFC mQTL	0.000333529	0	300
	AGRN	cg04026747	xQTLServe_DLPFC mQTL	0	0	300
	AGRN	cg04098194	xQTLServe_DLPFC mQTL	0.000271312	0	202
	AGRN	cg04098194	xQTLServe_DLPFC mQTL	0	0	202
	AGRN	cg04105726	xQTLServe_DLPFC mQTL	5.84731848335651e-05	0	100
	AGRN	cg04105726	xQTLServe_DLPFC mQTL	0	0	100
	AGRN	cg04107003	xQTLServe_DLPFC mQTL	0.00414275	0	150
	AGRN	cg04107003	xQTLServe_DLPFC mQTL	0	0	150
	AGRN	cg04119843	xQTLServe_DLPFC mQTL	0.000307145	0	203
	AGRN	cg04119843	xQTLServe_DLPFC mQTL	0	0	203
	AGRN	cg04121631	xQTLServe_DLPFC mQTL	0.00381607	0	139
	AGRN	cg04121631	xQTLServe_DLPFC mQTL	0	0	139
	AGRN	cg04126957	xQTLServe_DLPFC mQTL	0.00476088	0	213
	AGRN	cg04126957	xQTLServe_DLPFC mQTL	0	0	213
	AGRN	cg04146995	xQTLServe_DLPFC mQTL	7.45572343589997e-05	0	85
	AGRN	cg04146995	xQTLServe_DLPFC mQTL	0	0	85
	AGRN	cg04172501	xQTLServe_DLPFC mQTL	0.00616316	0	367
	AGRN	cg04172501	xQTLServe_DLPFC mQTL	0	0	367
	AGRN	cg04195702	xQTLServe_DLPFC mQTL	0.000467507	0	78
	AGRN	cg04195702	xQTLServe_DLPFC mQTL	0	0	78
	AGRN	cg04232698	xQTLServe_DLPFC mQTL	0.000246171	0	227
	AGRN	cg04232698	xQTLServe_DLPFC mQTL	0	0	227
	AGRN	cg04245726	xQTLServe_DLPFC mQTL	0.00393589	0	312
	AGRN	cg04245726	xQTLServe_DLPFC mQTL	0	0	312
	AGRN	cg04260676	xQTLServe_DLPFC mQTL	6.44421060911677e-05	0	115
	AGRN	cg04260676	xQTLServe_DLPFC mQTL	0	0	115
	AGRN	cg04266169	xQTLServe_DLPFC mQTL	8.15892139849742e-05	0	162
	AGRN	cg04266169	xQTLServe_DLPFC mQTL	0	0	162
	AGRN	cg04274259	xQTLServe_DLPFC mQTL	0.0114675	0	163
	AGRN	cg04274259	xQTLServe_DLPFC mQTL	0	0	163
	AGRN	cg04286729	xQTLServe_DLPFC mQTL	0.000184125	0	146
	AGRN	cg04286729	xQTLServe_DLPFC mQTL	0	0	146
	AGRN	cg04296903	xQTLServe_DLPFC mQTL	0.000477457	0	284
	AGRN	cg04296903	xQTLServe_DLPFC mQTL	0	0	284
	AGRN	cg04311266	xQTLServe_DLPFC mQTL	0.000790407	0	319
	AGRN	cg04311266	xQTLServe_DLPFC mQTL	0	0	319
	AGRN	cg04314111	xQTLServe_DLPFC mQTL	5.82715345019358e-05	0	78
	AGRN	cg04314111	xQTLServe_DLPFC mQTL	0	0	78
	AGRN	cg04315086	xQTLServe_DLPFC mQTL	0.00994352	0	223
	AGRN	cg04315086	xQTLServe_DLPFC mQTL	0	0	223
	AGRN	cg04336684	xQTLServe_DLPFC mQTL	0.00872587	0	155
	AGRN	cg04336684	xQTLServe_DLPFC mQTL	0	0	155
	AGRN	cg04343794	xQTLServe_DLPFC mQTL	0.00374745	0	381
	AGRN	cg04343794	xQTLServe_DLPFC mQTL	0	0	381
	AGRN	cg04349178	xQTLServe_DLPFC mQTL	0.0143484	0	30
	AGRN	cg04349178	xQTLServe_DLPFC mQTL	0	0	30
	AGRN	cg04359978	xQTLServe_DLPFC mQTL	0.00540476	0	149
	AGRN	cg04359978	xQTLServe_DLPFC mQTL	0	0	149
	AGRN	cg04364728	xQTLServe_DLPFC mQTL	0.00384089	0	87
	AGRN	cg04364728	xQTLServe_DLPFC mQTL	0	0	87
	AGRN	cg04395167	xQTLServe_DLPFC mQTL	0.00112008	0	326
	AGRN	cg04395167	xQTLServe_DLPFC mQTL	0	0	326
	AGRN	cg04407228	xQTLServe_DLPFC mQTL	6.00830120334161e-05	0	125
	AGRN	cg04407228	xQTLServe_DLPFC mQTL	0	0	125
	AGRN	cg04407431	xQTLServe_DLPFC mQTL	7.98873267292996e-05	0	82
	AGRN	cg04407431	xQTLServe_DLPFC mQTL	0	0	82
	AGRN	cg04410003	xQTLServe_DLPFC mQTL	0.000432078	0	86
	AGRN	cg04410003	xQTLServe_DLPFC mQTL	0	0	86
	AGRN	cg04439557	xQTLServe_DLPFC mQTL	4.09938995564215e-05	0	126
	AGRN	cg04439557	xQTLServe_DLPFC mQTL	0	0	126
	AGRN	cg04481810	xQTLServe_DLPFC mQTL	0.000898435	0	243
	AGRN	cg04481810	xQTLServe_DLPFC mQTL	0	0	243
	AGRN	cg04485075	xQTLServe_DLPFC mQTL	0.000137982	0	155
	AGRN	cg04485075	xQTLServe_DLPFC mQTL	0	0	155
	AGRN	cg04520340	xQTLServe_DLPFC mQTL	6.9614077168478e-05	0	74
	AGRN	cg04520340	xQTLServe_DLPFC mQTL	0	0	74
	AGRN	cg04559485	xQTLServe_DLPFC mQTL	0.000297938	0	366
	AGRN	cg04559485	xQTLServe_DLPFC mQTL	0	0	366
	AGRN	cg04559824	xQTLServe_DLPFC mQTL	0	0.0177531	162
	AGRN	cg04559824	xQTLServe_DLPFC mQTL	0.0152754	0	162
	AGRN	cg04624458	xQTLServe_DLPFC mQTL	0.00565315	0	305
	AGRN	cg04624458	xQTLServe_DLPFC mQTL	0	0	305
	AGRN	cg04672450	xQTLServe_DLPFC mQTL	0.000148338	0	104
	AGRN	cg04672450	xQTLServe_DLPFC mQTL	0	0	104
	AGRN	cg04719903	xQTLServe_DLPFC mQTL	0.00439782	0	323
	AGRN	cg04719903	xQTLServe_DLPFC mQTL	0	0	323
	AGRN	cg04758387	xQTLServe_DLPFC mQTL	0.00349637	0	243
	AGRN	cg04758387	xQTLServe_DLPFC mQTL	0	0	243
	AGRN	cg04781796	xQTLServe_DLPFC mQTL	0.00368094	0	207
	AGRN	cg04781796	xQTLServe_DLPFC mQTL	0	0	207
	AGRN	cg04788999	xQTLServe_DLPFC mQTL	0.0249032	0	152
	AGRN	cg04788999	xQTLServe_DLPFC mQTL	0	0	152
	AGRN	cg04794393	xQTLServe_DLPFC mQTL	0	0.0566486	217
	AGRN	cg04794393	xQTLServe_DLPFC mQTL	0.0424637	0	217
	AGRN	cg04839849	xQTLServe_DLPFC mQTL	7.82946849573547e-05	0	104
	AGRN	cg04839849	xQTLServe_DLPFC mQTL	0	0	104
	AGRN	cg04840417	xQTLServe_DLPFC mQTL	0.000252227	0	201
	AGRN	cg04840417	xQTLServe_DLPFC mQTL	0	0	201
	AGRN	cg04843461	xQTLServe_DLPFC mQTL	0.000152676	0	154
	AGRN	cg04843461	xQTLServe_DLPFC mQTL	0	0	154
	AGRN	cg04847273	xQTLServe_DLPFC mQTL	0.000168214	0	219
	AGRN	cg04847273	xQTLServe_DLPFC mQTL	0	0	219
	AGRN	cg04852972	xQTLServe_DLPFC mQTL	0.00482025	0	320
	AGRN	cg04852972	xQTLServe_DLPFC mQTL	0	0	320
	AGRN	cg04854189	xQTLServe_DLPFC mQTL	9.88954998863851e-05	0	152
	AGRN	cg04854189	xQTLServe_DLPFC mQTL	0	0	152
	AGRN	cg04865726	xQTLServe_DLPFC mQTL	0.00464378	0	178
	AGRN	cg04865726	xQTLServe_DLPFC mQTL	0	0	178
	AGRN	cg04865998	xQTLServe_DLPFC mQTL	0.00751052	0	134
	AGRN	cg04865998	xQTLServe_DLPFC mQTL	0	0	134
	AGRN	cg04871460	xQTLServe_DLPFC mQTL	0.000109382	0	102
	AGRN	cg04871460	xQTLServe_DLPFC mQTL	0	0	102
	AGRN	cg04880874	xQTLServe_DLPFC mQTL	0.000279386	0	240
	AGRN	cg04880874	xQTLServe_DLPFC mQTL	0	0	240
	AGRN	cg04882394	xQTLServe_DLPFC mQTL	5.96092656689765e-05	0	129
	AGRN	cg04882394	xQTLServe_DLPFC mQTL	0	0	129
	AGRN	cg04886783	xQTLServe_DLPFC mQTL	0.00338651	0	243
	AGRN	cg04886783	xQTLServe_DLPFC mQTL	0	0	243
	AGRN	cg04891761	xQTLServe_DLPFC mQTL	0	0.017795	183
	AGRN	cg04891761	xQTLServe_DLPFC mQTL	0.0165936	0	183
	AGRN	cg04897188	xQTLServe_DLPFC mQTL	0.000234426	0	186
	AGRN	cg04897188	xQTLServe_DLPFC mQTL	0	0	186
	AGRN	cg04902899	xQTLServe_DLPFC mQTL	6.60412869098141e-05	0	125
	AGRN	cg04902899	xQTLServe_DLPFC mQTL	0	0	125
	AGRN	cg04910752	xQTLServe_DLPFC mQTL	0.000297362	0	221
	AGRN	cg04910752	xQTLServe_DLPFC mQTL	0	0	221
	AGRN	cg04919596	xQTLServe_DLPFC mQTL	0	0.696552	168
	AGRN	cg04919596	xQTLServe_DLPFC mQTL	0.528908	0	168
	AGRN	cg04926200	xQTLServe_DLPFC mQTL	0.00560096	0	218
	AGRN	cg04926200	xQTLServe_DLPFC mQTL	0	0	218
	AGRN	cg04972348	xQTLServe_DLPFC mQTL	0.000335382	0	310
	AGRN	cg04972348	xQTLServe_DLPFC mQTL	0	0	310
	AGRN	cg04981007	xQTLServe_DLPFC mQTL	0.000609938	0	221
	AGRN	cg04981007	xQTLServe_DLPFC mQTL	0	0	221
	AGRN	cg04981940	xQTLServe_DLPFC mQTL	0.000625404	0	150
	AGRN	cg04981940	xQTLServe_DLPFC mQTL	0	0	150
	AGRN	cg04985032	xQTLServe_DLPFC mQTL	0	0.0102269	153
	AGRN	cg04985032	xQTLServe_DLPFC mQTL	0.00914436	0	153
	AGRN	cg04994975	xQTLServe_DLPFC mQTL	0.00134412	0	124
	AGRN	cg04994975	xQTLServe_DLPFC mQTL	0	0	124
	AGRN	cg05007472	xQTLServe_DLPFC mQTL	0.00317698	0	223
	AGRN	cg05007472	xQTLServe_DLPFC mQTL	0	0	223
	AGRN	cg05035248	xQTLServe_DLPFC mQTL	0.0187784	0	221
	AGRN	cg05035248	xQTLServe_DLPFC mQTL	0	0	221
	AGRN	cg05035280	xQTLServe_DLPFC mQTL	0.00553861	0	305
	AGRN	cg05035280	xQTLServe_DLPFC mQTL	0	0	305
	AGRN	cg05041517	xQTLServe_DLPFC mQTL	0	0.0322525	221
	AGRN	cg05041517	xQTLServe_DLPFC mQTL	0.0104181	0	221
	AGRN	cg05048680	xQTLServe_DLPFC mQTL	0.00027697	0	252
	AGRN	cg05048680	xQTLServe_DLPFC mQTL	0	0	252
	AGRN	cg05095110	xQTLServe_DLPFC mQTL	0	0.0011918	145
	AGRN	cg05095110	xQTLServe_DLPFC mQTL	0.000254326	0	145
	AGRN	cg05119467	xQTLServe_DLPFC mQTL	0.000132046	0	110
	AGRN	cg05119467	xQTLServe_DLPFC mQTL	0	0	110
	AGRN	cg05132306	xQTLServe_DLPFC mQTL	0.0035916	0	224
	AGRN	cg05132306	xQTLServe_DLPFC mQTL	0	0	224
	AGRN	cg05151709	xQTLServe_DLPFC mQTL	0.000938491	0	88
	AGRN	cg05151709	xQTLServe_DLPFC mQTL	0	0	88
[truncated: 177,568 more rows]

## Sheet: Table S5
	Table S5. MR primary results and sensitivity analyses.
	Overview of all sex-stratified MR tests evaluating sex hormone-related traits (exposures) against Alzheimer’s disease (outcomes).
	MR analysis									Sensitivity analyses
										Cochran’s Q heterogeneity test						Horizontal pleiotropy test
										Cochran’s Q for IVW			Cochran’s Q for MR-Egger			MR-Egger intercept test			MR-PRESSO global test
	exposure	outcome	method	nsnp	or	or_lci95	or_uci95	pval.x	FDR	Q	Q_df	Q_pval	Q	Q_df	Q_pval	Intercept	se	pval	RSSobs	globalP
	Age at Menarche (Female)	AD (Female)	Inverse variance weighted	372	1.01672	0.979735	1.0551	0.380466	0.456559	329.526	371	0.940454	329.312	370	0.936944	0.00063235	0.00136759	0.644078	331.285	0.946
	Age at Menopause (Female)	AD (Female)	Inverse variance weighted	155	1.00552	0.993644	1.01755	0.363636	0.456559	135.018	154	0.86239	133.516	153	0.87001	-0.00206883	0.00168778	0.222169	136.449	0.854
	Bioavailable Testosterone Levels (Female)	AD (Female)	Inverse variance weighted	108	0.883102	0.81569	0.956085	0.00215153	0.0129092	99.9653	107	0.6722	99.4519	106	0.660301	0.00150967	0.00210697	0.47525	101.938	0.681
	Sex Hormone-Binding Globulin Levels Adjusted for BMI (Female)	AD (Female)	Inverse variance weighted	232	1.0326	0.937602	1.13723	0.514708	0.514708	205.872	231	0.881605	203.805	230	0.892448	-0.00194361	0.00135197	0.151904	207.463	0.89
	Sex Hormone-Binding Globulin Levels (Female)	AD (Female)	Inverse variance weighted	163	1.07988	0.978789	1.19142	0.125401	0.376203	144.834	162	0.829501	144.33	161	0.822677	-0.00103978	0.00146466	0.478787	146.998	0.839
	Total Testosterone Levels (Female)	AD (Female)	Inverse variance weighted	162	0.965724	0.916809	1.01725	0.188461	0.376922	137.366	161	0.911495	133.4	160	0.938292	0.00305147	0.0015323	0.0481352	139.207	0.902
	Age at Voice Breaking (Male)	AD (Male)	Inverse variance weighted	14	0.538177	0.251438	1.15191	0.110544	0.110544	8.39834	13	0.816716	7.82468	12	0.798677	0.0115061	0.0151915	0.463422	10.1176	0.806
	Bioavailable Testosterone Levels (Male)	AD (Male)	Inverse variance weighted	65	0.924579	0.842487	1.01467	0.0983309	0.110544	54.7145	64	0.78943	54.686	63	0.762973	0.000520148	0.00307978	0.866423	56.2189	0.821
	Sex Hormone-Binding Globulin Levels Adjusted for BMI (Male)	AD (Male)	Inverse variance weighted	201	0.855671	0.765634	0.956297	0.00600017	0.0300009	151.613	200	0.995521	151.348	199	0.995019	0.000752096	0.00146258	0.607665	153.368	0.995
	Sex Hormone-Binding Globulin Levels (Male)	AD (Male)	Inverse variance weighted	176	0.882193	0.78763	0.988108	0.0302493	0.0504155	168.72	175	0.619449	168.546	174	0.602421	0.000674179	0.001618	0.67743	170.579	0.619
	Total Testosterone Levels (Male)	AD (Male)	Inverse variance weighted	132	0.926744	0.869025	0.988296	0.0204047	0.0504155	112.507	131	0.876862	110.712	130	0.888605	0.00274519	0.002049	0.182657	114.398	0.889

## Sheet: Table S6
	Table S6. MR results correcting for overlap with UKB.
	MR estimates for FDR significant sex-matched hormone-AD pairs before and after correcting for sample overlap with UKB. Note that effect estimates from these analyses differ from those in primary MR analyses, which relates to the methodological approach. The effect estimates from eTable-5 and Figure-5 should be used for interpretation of clinical/biological impact.
	sex	exposure	outcome	m_IVs	Before UKB overlap correction			After UKB overlap correction
					Effect	SE	P	Effect	SE	P
	Female	Bioavailable Testosterone Levels (female)	AD (Female)	108	-0.0180985	0.00597737	0.00246309	-0.0206199	0.0069838	0.00315183
	Male	Sex Hormone-Binding Globulin Levels Adjusted for BMI (male)	AD (Male)	201	-0.00968327	0.00354468	0.00629941	-0.0106672	0.00374634	0.00440825

## Sheet: Table S7
	Table S7. Multivariable Mendelian randomization (MVMR) adjusting for BMI in male SHBG-AD analyses.
	MR estimates for the joint model of SHBG (male) and BMI (male) on AD (male) using four MVMR implementations: mv_basic, mv_ivw, mv_multiple, and mv_residual.
	Exposure	Outcome	nsnp	OR (95% CI)	pval	mvmr_function
	BMI (Male)	AD male	66	0.96 (0.85, 1.08)	0.464324	mv_basic
	Sex Hormone-Binding Globulin Levels (Male)	AD male	189	0.90 (0.81, 1.00)	0.0521183	mv_basic
	BMI (Male)	AD male	66	1.02 (0.92, 1.15)	0.669396	mv_ivw
	Sex Hormone-Binding Globulin Levels (Male)	AD male	189	0.98 (0.85, 1.14)	0.789098	mv_ivw
	BMI (Male)	AD male	66	1.06 (0.95, 1.18)	0.307174	mv_multiple
	Sex Hormone-Binding Globulin Levels (Male)	AD male	189	0.97 (0.84, 1.12)	0.698258	mv_multiple
	BMI (Male)	AD male	66	0.99 (0.87, 1.12)	0.861658	mv_residual
	Sex Hormone-Binding Globulin Levels (Male)	AD male	189	0.90 (0.82, 0.99)	0.0377334	mv_residual

## Sheet: Table S8
	Table S8: Overview of MotifbreakR results
	Predicted transcription factor binding motif disruptions for prioritized SNPs identified by motifbreakR, including motif source, matched sequence, reference and alternate allele scores, and effect magnitude.
	Locus_name	SNP_id	CHR	BP	REF	ALT	geneSymbol	dataSource	providerName	providerId	seqMatch	motifPos_str	pctRef	pctAlt	scoreRef	scoreAlt	alleleDiff	alleleEffectSize	effect_magnitude
	DOC2A/TAOK2	rs1458201	chr16	30904808	G	A	ESR2	SwissRegulon	ESR2.SwissRegulon	ESR2.SwissRegulon	caggagGgacaga	-1,5	0.85925	0.698363	6.84089	5.57123	-1.26966	-0.159673	strong
	DOC2A/TAOK2	rs1458201	chr16	30904808	G	A	ESR2	HOCOMOCOv10	ESR2_HUMAN.H10MO.S	ESR2_HUMAN.H10MO.S	caggagGgacaga	-1,5	0.858402	0.698504	6.83129	5.56927	-1.26203	-0.158768	strong
	DOC2A/TAOK2	rs147406823	chr16	30026872	G	A	AR	jaspar2016	MA0007.2	MA0007.2	gacggggtgggggaAcaaggaggaaaggg	-4,10	0.713827	0.891221	8.20813	10.2068	1.99869	0.174826	strong
	DOC2A/TAOK2	rs147406823	chr16	30026872	G	A	AR	JASPAR_2014	AR	MA0007.2	gacggggtgggggaAcaaggaggaaaggg	-4,10	0.713827	0.891221	8.20813	10.2068	1.99869	0.174826	strong
	DOC2A/TAOK2	rs147406823	chr16	30026872	G	A	AR	jaspar2018	MA0007.2	MA0007.2	gacggggtgggggaAcaaggaggaaaggg	-4,10	0.713827	0.891221	8.20813	10.2068	1.99869	0.174826	strong
	DOC2A/TAOK2	rs4077410	chr16	29986879	A	G	AR	JASPAR_2014	AR	MA0007.2	gaggaggctgggacAtggagcttgtgggg	-6,8	0.874857	0.744524	10.0225	8.554	-1.46845	-0.128446	strong
	DOC2A/TAOK2	rs4077410	chr16	29986879	A	G	ESR2	SwissRegulon	ESR2.SwissRegulon	ESR2.SwissRegulon	tgggacAtggagc	-5,1	0.853471	0.640098	6.79528	5.11143	-1.68385	-0.211762	strong
	DOC2A/TAOK2	rs4077410	chr16	29986879	A	G	AR	jaspar2018	MA0007.2	MA0007.2	gaggaggctgggacAtggagcttgtgggg	-6,8	0.874857	0.744524	10.0225	8.554	-1.46845	-0.128446	strong
	DOC2A/TAOK2	rs4077410	chr16	29986879	A	G	ESR2	HOCOMOCOv10	ESR2_HUMAN.H10MO.S	ESR2_HUMAN.H10MO.S	tgggacAtggagc	-5,1	0.852709	0.638886	6.78636	5.09872	-1.68765	-0.212312	strong
	DOC2A/TAOK2	rs4077410	chr16	29986879	A	G	AR	jaspar2016	MA0007.2	MA0007.2	gaggaggctgggacAtggagcttgtgggg	-6,8	0.874857	0.744524	10.0225	8.554	-1.46845	-0.128446	strong
	WDR81	rs62090040	chr17	1722250	A	G	ESR1	HOCOMOCOv11-secondary-A	ESR1_HUMAN.H11MO.1.A	ESR1_HUMAN.H11MO.1.A	ctgcccaggGtcatatgac	-4,5	0.75498	0.960048	7.0282	8.90986	1.88166	0.202842	strong
	WDR81	rs62090040	chr17	1722250	A	G	ESR2	HOCOMOCOv11-secondary-A	ESR2_HUMAN.H11MO.1.A	ESR2_HUMAN.H11MO.1.A	cccaggGtcatat	-2,4	0.728552	0.936636	6.36264	8.15692	1.79428	0.206161	strong
	WDR81	rs62090040	chr17	1722250	A	G	ESR2	HOCOMOCOv10	ESR2_HUMAN.H10MO.S	ESR2_HUMAN.H10MO.S	cccaggGtcatat	-2,4	0.782983	0.973808	6.23603	7.74216	1.50613	0.189477	strong
	WDR81	rs62090040	chr17	1722250	A	G	ESR1	HOCOMOCOv13	ESR1.H13CORE.1.P.B	ESR1.H13CORE.1.P.B	tgcccaggGtcatatga	-3,5	0.765914	0.965884	5.67826	7.13952	1.46127	0.197767	strong
	WDR81	rs62090040	chr17	1722250	A	G	ESR2	SwissRegulon	ESR2.SwissRegulon	ESR2.SwissRegulon	cccaggGtcatat	-2,4	0.783106	0.97344	6.23999	7.74203	1.50204	0.188897	strong
	WDR81	rs62090040	chr17	1722250	A	G	ESR2	HOCOMOCOv13	ESR2.H13CORE.1.P.B	ESR2.H13CORE.1.P.B	cccaggGtcatat	-2,4	0.74683	0.951377	6.57946	8.36669	1.78722	0.203289	strong

## Sheet: Table S9
	Table S9. FinnGen authors and contact information.
	Full Name	Affiliation	Role 1	Role 2
	Aarno Palotie	Institute for Molecular Medicine Finland (FIMM), HiLIFE, University of Helsinki, Helsinki, Finland; Broad Institute of MIT and Harvard; Massachusetts General Hospital	Steering Committee	Steering Committee
	Mark Daly	Institute for Molecular Medicine Finland (FIMM), HiLIFE, University of Helsinki, Helsinki, Finland; Broad Institute of MIT and Harvard; Massachusetts General Hospital	Steering Committee	Steering Committee
	Bridget Riley-Gills	Abbvie, Chicago, IL, United States	Steering Committee	Pharmaceutical companies
	Howard Jacob	Abbvie, Chicago, IL, United States	Steering Committee	Pharmaceutical companies
	Neelroop Parikshak	Alnylam Pharmaceuticals, Cambridge, MA, United States	Steering Committee	Pharmaceutical companies
	Luke Ward	Alnylam Pharmaceuticals, Cambridge, MA, United States	Steering Committee	Pharmaceutical companies
	Coralie Viollet	Astra Zeneca, Cambridge, United Kingdom	Steering Committee	Pharmaceutical companies
	Slavé Petrovski	Astra Zeneca, Cambridge, United Kingdom	Steering Committee	Pharmaceutical companies
	Alix Berton	Bayer AG, Leverkusen, Germany	Steering Committee	Pharmaceutical companies
	Santha Ramakrishnan	Bayer AG, Leverkusen, Germany	Steering Committee	Pharmaceutical companies
	Ellen Tsai	Biogen, Cambridge, MA, United States	Steering Committee	Pharmaceutical companies
	Zhihao Ding	Boehringer Ingelheim, Ingelheim am Rhein, Germany	Steering Committee	Pharmaceutical companies
	Emily Holzinger	Bristol Myers Squibb, New York, NY, United States	Steering Committee	Pharmaceutical companies
	Robert Plenge	Bristol Myers Squibb, New York, NY, United States	Steering Committee	Pharmaceutical companies
	Joseph Maranville	Bristol Myers Squibb, New York, NY, United States	Steering Committee	Pharmaceutical companies
	Mark McCarthy	Genentech, San Francisco, CA, United States	Steering Committee	Pharmaceutical companies
	Rion Pendergrass	Genentech, San Francisco, CA, United States	Steering Committee	Pharmaceutical companies
	Jonathan Davitte	GlaxoSmithKline, Collegeville, PA, United States	Steering Committee	Pharmaceutical companies
	Chia-Yen Chen	Merck, Kenilworth, NJ, United States	Steering Committee	Pharmaceutical companies
	Melis Atalar Aksit	Pfizer, New York, NY, United States	Steering Committee	Pharmaceutical companies
	Anna Vlahiotis	Pfizer, New York, NY, United States	Steering Committee	Pharmaceutical companies
	Katherine Klinger	Translational Sciences, Sanofi R&D, Framingham, MA, USA	Steering Committee	Pharmaceutical companies
	Clement Chatelain	Translational Sciences, Sanofi R&D, Framingham, MA, USA	Steering Committee	Pharmaceutical companies
	Jorg Blankenstein	Translational Sciences, Sanofi R&D, Framingham, MA, USA	Steering Committee	Pharmaceutical companies
	Karol Estrada	Maze Therapeutics, San Francisco, CA, United States	Steering Committee	Pharmaceutical companies
	Robert Graham	Maze Therapeutics, San Francisco, CA, United States	Steering Committee	Pharmaceutical companies
	Dawn Waterworth	Johnson & Johnson Innovative Medicine, Spring House, PA, United States	Steering Committee	Pharmaceutical companies
	Chris O´Donnell	Novartis Institutes for BioMedical Research, Cambridge, MA, United States	Steering Committee	Pharmaceutical companies
	Nicole Renaud	Novartis Institutes for BioMedical Research, Cambridge, MA, United States	Steering Committee	Pharmaceutical companies
	Tomi P. Mäkelä	HiLIFE, University of Helsinki, Finland, Finland	Steering Committee	University of Helsinki & Biobanks
	Jaakko Kaprio	Institute for Molecular Medicine Finland (FIMM), HiLIFE, University of Helsinki, Helsinki, Finland	Steering Committee	University of Helsinki & Biobanks
	Minna Ruddock	Arctic biobank / University of Oulu	Steering Committee	University of Helsinki & Biobanks
	Lila Kallio	Auria Biobank / University of Turku / Wellbeing Services County of Southwest Finland, Turku, Finland	Steering Committee	University of Helsinki & Biobanks
	Antti Hakanen	Auria Biobank / University of Turku / Wellbeing Services County of Southwest Finland, Turku, Finland	Steering Committee	University of Helsinki & Biobanks
	Terhi Kilpi	THL Biobank / Finnish Institute for Health and Welfare (THL), Helsinki, Finland	Steering Committee	University of Helsinki & Biobanks
	Markus Perola	THL Biobank / Finnish Institute for Health and Welfare (THL), Helsinki, Finland	Steering Committee	University of Helsinki & Biobanks
	Jukka Partanen	Finnish Red Cross Blood Service / Finnish Hematology Registry and Clinical Biobank, Helsinki, Finland	Steering Committee	University of Helsinki & Biobanks
	Taneli Raivio	Helsinki Biobank / Helsinki University and Hospital District of Helsinki and Uusimaa, Helsinki	Steering Committee	University of Helsinki & Biobanks
	Eero Punkka	Helsinki Biobank / Helsinki University and Hospital District of Helsinki and Uusimaa, Helsinki	Steering Committee	University of Helsinki & Biobanks
	Teija Kekonen	Northern Finland Biobank Borealis / University of Oulu / Wellbeing services county of North Ostrobothnia, Oulu, Finland	Steering Committee	University of Helsinki & Biobanks
	Raisa Serpi	Northern Finland Biobank Borealis / University of Oulu / Wellbeing services county of North Ostrobothnia, Oulu, Finland	Steering Committee	University of Helsinki & Biobanks
	Kati Kristiansson	Finnish Clinical Biobank Tampere / University of Tampere / Wellbeing Services County of Pirkanmaa, Tampere, Finland	Steering Committee	University of Helsinki & Biobanks
	Sanna Siltanen	Finnish Clinical Biobank Tampere / University of Tampere / Wellbeing Services County of Pirkanmaa, Tampere, Finland	Steering Committee	University of Helsinki & Biobanks
	Veli-Matti Kosma	Biobank of Eastern Finland / University of Eastern Finland / Wellbeing services county of North Savo, Kuopio, Finland	Steering Committee	University of Helsinki & Biobanks
	Arto Mannermaa	Biobank of Eastern Finland / University of Eastern Finland / Wellbeing services county of North Savo, Kuopio, Finland	Steering Committee	University of Helsinki & Biobanks
	Jari Laukkanen	Central Finland Biobank / University of Jyväskylä / Wellbeing Services County of Central Finland, Jyväskylä, Finland	Steering Committee	University of Helsinki & Biobanks
	Tiina Jokela	Central Finland Biobank / University of Jyväskylä / Wellbeing Services County of Central Finland, Jyväskylä, Finland	Steering Committee	University of Helsinki & Biobanks
	Mervi Ahlroth	Finnish Biobank Cooperative - FINBB	Steering Committee	University of Helsinki & Biobanks
	Johanna Mäkelä	Finnish Biobank Cooperative - FINBB	Steering Committee	University of Helsinki & Biobanks
	Outi Tuovila	Business Finland, Helsinki, Finland	Steering Committee	Other Experts/ Non-Voting Members
	Jeffrey Waring	Abbvie, Chicago, IL, United States	Scientific Committee	Pharmaceutical companies
	Bridget Riley-Gillis	Abbvie, Chicago, IL, United States	Scientific Committee	Pharmaceutical companies
	Fedik Rahimov	Abbvie, Chicago, IL, United States	Scientific Committee	Pharmaceutical companies
	Meritxell Oliva	Abbvie, Chicago, IL, United States	Scientific Committee	Pharmaceutical companies
	Neelroop Parikshak	Alnylam Pharmaceuticals, Cambridge, MA, United States	Scientific Committee	Pharmaceutical companies
	Luke Ward	Alnylam Pharmaceuticals, Cambridge, MA, United States	Scientific Committee	Pharmaceutical companies
	Ioanna Tachmazidou	Astra Zeneca, Cambridge, United Kingdom	Scientific Committee	Pharmaceutical companies
	Slavé Petrovski	Astra Zeneca, Cambridge, United Kingdom	Scientific Committee	Pharmaceutical companies
	Alix Berton	Bayer AG, Leverkusen, Germany	Scientific Committee	Pharmaceutical companies
	Santha Ramakrishnan	Bayer AG, Leverkusen, Germany	Scientific Committee	Pharmaceutical companies
	Ellen Tsai	Biogen, Cambridge, MA, United States	Scientific Committee	Pharmaceutical companies
	Zhihao Ding	Boehringer Ingelheim, Ingelheim am Rhein, Germany	Scientific Committee	Pharmaceutical companies
	Marc Jung	Boehringer Ingelheim, Ingelheim am Rhein, Germany	Scientific Committee	Pharmaceutical companies
	Hanati Tuoken	Boehringer Ingelheim, Ingelheim am Rhein, Germany	Scientific Committee	Pharmaceutical companies
	Shameek Biswas	Bristol Myers Squibb, New York, NY, United States	Scientific Committee	Pharmaceutical companies
	Benjamin Sun	Bristol Myers Squibb, New York, NY, United States	Scientific Committee	Pharmaceutical companies
	Rion Pendergrass	Genentech, San Francisco, CA, United States	Scientific Committee	Pharmaceutical companies
	Jonathan Davitte	GlaxoSmithKline, Collegeville, PA, United States	Scientific Committee	Pharmaceutical companies
	Neha Raghavan	Merck, Kenilworth, NJ, United States	Scientific Committee	Pharmaceutical companies
	Jae-Hoon Sul	Merck, Kenilworth, NJ, United States	Scientific Committee	Pharmaceutical companies
	Melis Atalar Aksit	Pfizer, New York, NY, United States	Scientific Committee	Pharmaceutical companies
	Xinli Hu	Pfizer, New York, NY, United States	Scientific Committee	Pharmaceutical companies
	Katherine Klinger	Translational Sciences, Sanofi R&D, Framingham, MA, USA	Scientific Committee	Pharmaceutical companies
	Robert Graham	Maze Therapeutics, San Francisco, CA, United States	Scientific Committee	Pharmaceutical companies
	Dawn Waterworth	Johnson & Johnson Innovative Medicine, Spring House, PA, United States	Scientific Committee	Pharmaceutical companies
	Nicole Renaud	Novartis Institutes for BioMedical Research, Cambridge, MA, United States	Scientific Committee	Pharmaceutical companies
	Ma´en Obeidat	Novartis Institutes for BioMedical Research, Cambridge, MA, United States	Scientific Committee	Pharmaceutical companies
	Jonathan Chung	Novartis Institutes for BioMedical Research, Cambridge, MA, United States	Scientific Committee	Pharmaceutical companies
	Jonas Zierer	Novartis Institutes for BioMedical Research, Cambridge, MA, United States	Scientific Committee	Pharmaceutical companies
	Mari Niemi	Novartis Institutes for BioMedical Research, Cambridge, MA, United States	Scientific Committee	Pharmaceutical companies
	Samuli Ripatti	Institute for Molecular Medicine Finland (FIMM), HiLIFE, University of Helsinki, Helsinki, Finland	Scientific Committee	University of Helsinki & Biobanks
	Johanna Schleutker	Auria Biobank / University of Turku / Wellbeing Services County of Southwest Finland, Turku, Finland	Scientific Committee	University of Helsinki & Biobanks
	Markus Perola	THL Biobank / Finnish Institute for Health and Welfare (THL), Helsinki, Finland	Scientific Committee	University of Helsinki & Biobanks
	Tiina Wahlfors	THL Biobank / Finnish Institute for Health and Welfare (THL), Helsinki, Finland	Scientific Committee	University of Helsinki & Biobanks
	Mikko Arvas	Finnish Red Cross Blood Service / Finnish Hematology Registry and Clinical Biobank, Helsinki, Finland	Scientific Committee	University of Helsinki & Biobanks
	Olli Carpén	Helsinki Biobank / Helsinki University and Hospital District of Helsinki and Uusimaa, Helsinki	Scientific Committee	University of Helsinki & Biobanks
	Reetta Hinttala	Northern Finland Biobank Borealis / University of Oulu / Wellbeing services county of North Ostrobothnia, Oulu, Finland	Scientific Committee	University of Helsinki & Biobanks
	Johannes Kettunen	Northern Finland Biobank Borealis / University of Oulu / Wellbeing services county of North Ostrobothnia, Oulu, Finland	Scientific Committee	University of Helsinki & Biobanks
	Arto Mannermaa	Biobank of Eastern Finland / University of Eastern Finland / Wellbeing services county of North Savo, Kuopio, Finland	Scientific Committee	University of Helsinki & Biobanks
	Katriina Aalto-Setälä	Faculty of Medicine and Health Technology, Tampere University, Tampere, Finland	Scientific Committee	University of Helsinki & Biobanks
	Mika Kähönen	Finnish Clinical Biobank Tampere / University of Tampere / Wellbeing Services County of Pirkanmaa, Tampere, Finland	Scientific Committee	University of Helsinki & Biobanks
	Jari Laukkanen	Central Finland Biobank / University of Jyväskylä / Wellbeing Services County of Central Finland, Jyväskylä, Finland	Scientific Committee	University of Helsinki & Biobanks
	Johanna Mäkelä	FINBB - Finnish biobank cooperative	Scientific Committee	University of Helsinki & Biobanks
	Hanna Kujala	Biobank of Eastern Finland / University of Eastern Finland / Wellbeing services county of North Savo, Kuopio, Finland	Clinical Group / Task Force
	Triin Laisk	Estonian biobank, Tartu, Estonia	Clinical Group / Task Force
	Natalia Pujol	Estonian biobank, Tartu, Estonia	Clinical Group / Task Force
	Mika Kähönen	Finnish Clinical Biobank Tampere / University of Tampere / Wellbeing Services County of Pirkanmaa, Tampere, Finland	Clinical Group / Task Force
	Veikko Salomaa	Finnish Institute for Health and Welfare (THL), Helsinki, Finland	Clinical Group / Task Force
	Jaana Suvisaari	Finnish Institute for Health and Welfare (THL), Helsinki, Finland	Clinical Group / Task Force
	Satu Koskela	Finnish Red Cross Blood Service / Finnish Hematology Registry and Clinical Biobank, Helsinki, Finland	Clinical Group / Task Force
	Jouni Lauronen	Finnish Red Cross Blood Service / Finnish Hematology Registry and Clinical Biobank, Helsinki, Finland	Clinical Group / Task Force
	Kristiina Aittomäki	Helsinki University Central Hospital, Helsinki, Finland	Clinical Group / Task Force
	Pirkko Pussinen	Helsinki University Hospital and University of Helsinki, Helsinki / University of Eastern Finland. Kuopio, Finland	Clinical Group / Task Force
	Tuomo Meretoja	Helsinki University Hospital and University of Helsinki, Helsinki, Finland	Clinical Group / Task Force
	Heikki Joensuu	Helsinki University Hospital and University of Helsinki, Helsinki, Finland	Clinical Group / Task Force
	Peeter Karihtala	Helsinki University Hospital and University of Helsinki, Helsinki, Finland	Clinical Group / Task Force
	Emma Juuri	Helsinki University Hospital and University of Helsinki, Helsinki, Finland	Clinical Group / Task Force
	Aino Salminen	Helsinki University Hospital and University of Helsinki, Helsinki, Finland	Clinical Group / Task Force
	Tuula Salo	Helsinki University Hospital and University of Helsinki, Helsinki, Finland	Clinical Group / Task Force
	David Rice	Helsinki University Hospital and University of Helsinki, Helsinki, Finland	Clinical Group / Task Force
	Pekka Nieminen	Helsinki University Hospital and University of Helsinki, Helsinki, Finland	Clinical Group / Task Force
	Ulla Palotie	Helsinki University Hospital and University of Helsinki, Helsinki, Finland	Clinical Group / Task Force
	Fredrik Åberg	Helsinki University Hospital and University of Helsinki, Helsinki, Finland	Clinical Group / Task Force
	Daniel Gordin	Helsinki University Hospital and University of Helsinki, Helsinki, Finland	Clinical Group / Task Force
	Patrik Finne	Helsinki University Hospital and University of Helsinki, Helsinki, Finland	Clinical Group / Task Force
	Joni A Turunen	Helsinki University Hospital and University of Helsinki, Helsinki, Finland; Folkhälsan Research Center, Helsinki, Finland	Clinical Group / Task Force
	Minna Raivio	Hospital District of Helsinki and Uusimaa, Helsinki, Finland	Clinical Group / Task Force
	Pentti Tienari	Hospital District of Helsinki and Uusimaa, Helsinki, Finland	Clinical Group / Task Force
	Martti Färkkilä	Hospital District of Helsinki and Uusimaa, Helsinki, Finland	Clinical Group / Task Force
	Jukka Koskela	Hospital District of Helsinki and Uusimaa, Helsinki, Finland	Clinical Group / Task Force
	Sampsa Pikkarainen	Hospital District of Helsinki and Uusimaa, Helsinki, Finland	Clinical Group / Task Force
	Kari Eklund	Hospital District of Helsinki and Uusimaa, Helsinki, Finland	Clinical Group / Task Force
	Paula Kauppi	Hospital District of Helsinki and Uusimaa, Helsinki, Finland	Clinical Group / Task Force
	Daniel Gordin	Hospital District of Helsinki and Uusimaa, Helsinki, Finland	Clinical Group / Task Force
	Juha Sinisalo	Hospital District of Helsinki and Uusimaa, Helsinki, Finland	Clinical Group / Task Force
	Marja-Riitta Taskinen	Hospital District of Helsinki and Uusimaa, Helsinki, Finland	Clinical Group / Task Force
	Tiinamaija Tuomi	Hospital District of Helsinki and Uusimaa, Helsinki, Finland	Clinical Group / Task Force
	Timo Hiltunen	Hospital District of Helsinki and Uusimaa, Helsinki, Finland	Clinical Group / Task Force
	Johanna Mattson	Hospital District of Helsinki and Uusimaa, Helsinki, Finland	Clinical Group / Task Force
	Eveliina Salminen	Hospital District of Helsinki and Uusimaa, Helsinki, Finland	Clinical Group / Task Force
	Terhi Ollila	Hospital District of Helsinki and Uusimaa, Helsinki, Finland	Clinical Group / Task Force
	Katariina Hannula-Jouppi	Hospital District of Helsinki and Uusimaa, Helsinki, Finland	Clinical Group / Task Force
	Oskari Heikinheimo	Hospital District of Helsinki and Uusimaa, Helsinki, Finland	Clinical Group / Task Force
	Ilkka Kalliala	Hospital District of Helsinki and Uusimaa, Helsinki, Finland	Clinical Group / Task Force
	Lauri Aaltonen	Hospital District of Helsinki and Uusimaa, Helsinki, Finland	Clinical Group / Task Force
	Erkki Isometsä	Hospital District of Helsinki and Uusimaa, Helsinki, Finland	Clinical Group / Task Force
	Antti Aarnisalo	Hospital District of Helsinki and Uusimaa, Helsinki, Finland	Clinical Group / Task Force
	Ilkka Immonen	Hospital District of Helsinki and Uusimaa, Helsinki, Finland	Clinical Group / Task Force
	Salla Ranta	Hospital District of Helsinki and Uusimaa, Helsinki, Finland	Clinical Group / Task Force
	Filip Scheperjans	Hospital District of Helsinki and Uusimaa, Helsinki, Finland	Clinical Group / Task Force
	Felix Vaura	Institute for Molecular Medicine Finland (FIMM), HiLIFE, University of Helsinki, Helsinki, Finland	Clinical Group / Task Force
	Nina Mars	Institute for Molecular Medicine Finland (FIMM), HiLIFE, University of Helsinki, Helsinki, Finland	Clinical Group / Task Force
	Esa Pitkänen	Institute for Molecular Medicine Finland (FIMM), HiLIFE, University of Helsinki, Helsinki, Finland	Clinical Group / Task Force
	Hannele Laivuori	Institute for Molecular Medicine Finland (FIMM), HiLIFE, University of Helsinki, Helsinki, Finland	Clinical Group / Task Force
	Tuomo Kiiskinen	Institute for Molecular Medicine Finland (FIMM), HiLIFE, University of Helsinki, Helsinki, Finland	Clinical Group / Task Force
	Katja Kivinen	Institute for Molecular Medicine Finland (FIMM), HiLIFE, University of Helsinki, Helsinki, Finland	Clinical Group / Task Force
	Elisabeth Widen	Institute for Molecular Medicine Finland (FIMM), HiLIFE, University of Helsinki, Helsinki, Finland	Clinical Group / Task Force
	Taru Tukiainen	Institute for Molecular Medicine Finland (FIMM), HiLIFE, University of Helsinki, Helsinki, Finland	Clinical Group / Task Force
	Hanna Ollila	Institute for Molecular Medicine Finland (FIMM), HiLIFE, University of Helsinki, Helsinki, Finland	Clinical Group / Task Force
	Elmo Saarentaus	Institute for Molecular Medicine Finland (FIMM), HiLIFE, University of Helsinki, Helsinki, Finland	Clinical Group / Task Force
	Anne Kerola	Institute for Molecular Medicine Finland (FIMM), HiLIFE, University of Helsinki, Helsinki, Finland	Clinical Group / Task Force
	Eero Vuoksimaa	Institute for Molecular Medicine Finland (FIMM), HiLIFE, University of Helsinki, Helsinki, Finland	Clinical Group / Task Force
	Joni Lindbohm	Institute for Molecular Medicine Finland (FIMM), HiLIFE, University of Helsinki, Helsinki, Finland	Clinical Group / Task Force
	Zhiyu Yang	Institute for Molecular Medicine Finland (FIMM), HiLIFE, University of Helsinki, Helsinki, Finland	Clinical Group / Task Force
	Matthew Sampson	Institute for Molecular Medicine Finland (FIMM), HiLIFE, University of Helsinki, Helsinki, Finland; Broad Institute & Harvard Medical School, Cambridge, United States	Clinical Group / Task Force
	Adrian Banerji	Institute for Molecular Medicine Finland (FIMM), HiLIFE, University of Helsinki, Helsinki, Finland; Broad Institute & Harvard Medical School, Cambridge, United States	Clinical Group / Task Force
	Michelle McNulty	Institute for Molecular Medicine Finland (FIMM), HiLIFE, University of Helsinki, Helsinki, Finland; Broad Institute & Harvard Medical School, Cambridge, United States	Clinical Group / Task Force
	Aoxing Liu	Institute for Molecular Medicine Finland (FIMM), HiLIFE, University of Helsinki, Helsinki, Finland; Broad Institute, Cambridge, MA, United States	Clinical Group / Task Force
	Joel Rämö	Institute for Molecular Medicine Finland (FIMM), HiLIFE, University of Helsinki, Helsinki, Finland; Broad Institute, Cambridge, MA, United States	Clinical Group / Task Force
	Austin Argentieri	Institute for Molecular Medicine Finland (FIMM), HiLIFE, University of Helsinki, Helsinki, Finland; Broad Institute, Cambridge, MA, United States	Clinical Group / Task Force
	Amanda Elliott	Institute for Molecular Medicine Finland (FIMM), HiLIFE, University of Helsinki, Helsinki, Finland; Broad Institute, Cambridge, MA, USA and Massachusetts General Hospital, Boston, MA, USA	Clinical Group / Task Force
	Elisa Rahikkala	Northern Ostrobothnia Hospital District, Oulu, Finland	Clinical Group / Task Force
	Kirsi Sipilä	Oulu University Hospital and University of Oulu, Oulu, Finland	Clinical Group / Task Force
	Valtteri Julkunen	University of Eastern Finland and Kuopio University Hospital, Kuopio, Finland	Clinical Group / Task Force
	Ville Leinonen	University of Eastern Finland and Kuopio University Hospital, Kuopio, Finland	Clinical Group / Task Force
	Sanna Toppila-Salmi	University of Eastern Finland and Kuopio University Hospital, Kuopio, Finland; Helsinki University Hospital and University of Helsinki, Finland	Clinical Group / Task Force
	Mikko Hiltunen	University of Eastern Finland, Kuopio, Finland	Clinical Group / Task Force
	Eino Solje	University of Eastern Finland, Kuopio, Finland	Clinical Group / Task Force
	Hannu Kankaanranta	University of Gothenburg, Gothenburg, Sweden/ Seinäjoki Central Hospital, Seinäjoki, Finland/ Tampere University, Tampere, Finland	Clinical Group / Task Force
	Antti Mäkitie	University of Helsinki and Helsinki University Hospital, Helsinki, Finland	Clinical Group / Task Force
	Iiris Hovatta	University of Helsinki, Helsinki, Finland	Clinical Group / Task Force
	Niko Välimäki	University of Helsinki, Helsinki, Finland	Clinical Group / Task Force
	Minttu Marttila	University of Helsinki, Helsinki, Finland	Clinical Group / Task Force
	Anne Portaankorva	University of Helsinki, Helsinki, Finland	Clinical Group / Task Force
	Eija Laakkonen	University of Jyväskylä, Jyväskylä, Finland	Clinical Group / Task Force
	Heidi Silven	University of Oulu, Oulu, Finland	Clinical Group / Task Force
	Eeva Sliz	University of Oulu, Oulu, Finland	Clinical Group / Task Force
	Minna Karjalainen	University of Oulu, Oulu, Finland	Clinical Group / Task Force
	Riikka Arffman	University of Oulu, Oulu, Finland	Clinical Group / Task Force
	Susanna Savukoski	University of Oulu, Oulu, Finland	Clinical Group / Task Force
	Riitta Kaarteenaho	University of Oulu, Oulu, Finland	Clinical Group / Task Force
	Jaakko Tyrmi	University of Oulu, Oulu, Finland / University of Tampere, Tampere, Finland	Clinical Group / Task Force
	Laura Kuusalo	University of Turku, Turku, Finland	Clinical Group / Task Force
	Laura Pirilä	University of Turku, Turku, Finland	Clinical Group / Task Force
	Tapio Hellman	University of Turku, Turku, Finland	Clinical Group / Task Force
	Matti Vuori	University of Turku, Turku, Finland	Clinical Group / Task Force
	Teemu Niiranen	University of Turku, Turku, Finland	Clinical Group / Task Force
	Timo Blomster	Wellbeing services county of North Ostrobothnia, Oulu, Finland	Clinical Group / Task Force
	Johanna Huhtakangas	Wellbeing services county of North Ostrobothnia, Oulu, Finland	Clinical Group / Task Force
	Terttu Harju	Wellbeing services county of North Ostrobothnia, Oulu, Finland	Clinical Group / Task Force
	Kaisa Tasanen	Wellbeing services county of North Ostrobothnia, Oulu, Finland	Clinical Group / Task Force
	Laura Huilaja	Wellbeing services county of North Ostrobothnia, Oulu, Finland	Clinical Group / Task Force
	Vuokko Anttonen	Wellbeing services county of North Ostrobothnia, Oulu, Finland	Clinical Group / Task Force
	Marja Vääräsmäki	Wellbeing services county of North Ostrobothnia, Oulu, Finland	Clinical Group / Task Force
	Outi Uimari	Wellbeing services county of North Ostrobothnia, Oulu, Finland	Clinical Group / Task Force
	Laure Morin-Papunen	Wellbeing services county of North Ostrobothnia, Oulu, Finland	Clinical Group / Task Force
	Maarit Niinimäki	Wellbeing services county of North Ostrobothnia, Oulu, Finland	Clinical Group / Task Force
	Terhi Piltonen	Wellbeing services county of North Ostrobothnia, Oulu, Finland	Clinical Group / Task Force
	Reetta Kälviäinen	Wellbeing services county of North Savo, Kuopio, Finland	Clinical Group / Task Force
	Valtteri Julkunen	Wellbeing services county of North Savo, Kuopio, Finland	Clinical Group / Task Force
	Hilkka Soininen	Wellbeing services county of North Savo, Kuopio, Finland	Clinical Group / Task Force
	Mikko Kiviniemi	Wellbeing services county of North Savo, Kuopio, Finland	Clinical Group / Task Force
	Oili Kaipiainen-Seppänen	Wellbeing services county of North Savo, Kuopio, Finland	Clinical Group / Task Force
	Margit Pelkonen	Wellbeing services county of North Savo, Kuopio, Finland	Clinical Group / Task Force
	Päivi Auvinen	Wellbeing services county of North Savo, Kuopio, Finland	Clinical Group / Task Force
	Maria Siponen	Wellbeing services county of North Savo, Kuopio, Finland	Clinical Group / Task Force
	Liisa Suominen	Wellbeing services county of North Savo, Kuopio, Finland	Clinical Group / Task Force
	Päivi Mäntylä	Wellbeing services county of North Savo, Kuopio, Finland	Clinical Group / Task Force
	Kai Kaarniranta	Wellbeing services county of North Savo, Kuopio, Finland; University of Lodz, Lodz, Poland	Clinical Group / Task Force
	Jukka Peltola	Wellbeing Services County of Pirkanmaa, Tampere, Finland	Clinical Group / Task Force
	Airi Jussila	Wellbeing Services County of Pirkanmaa, Tampere, Finland	Clinical Group / Task Force
	Katri Kaukinen	Wellbeing Services County of Pirkanmaa, Tampere, Finland	Clinical Group / Task Force
	Pia Isomäki	Wellbeing Services County of Pirkanmaa, Tampere, Finland	Clinical Group / Task Force
	Jussi Hernesniemi	Wellbeing Services County of Pirkanmaa, Tampere, Finland	Clinical Group / Task Force
	Annika Auranen	Wellbeing Services County of Pirkanmaa, Tampere, Finland	Clinical Group / Task Force
	Hannu Uusitalo	Wellbeing Services County of Pirkanmaa, Tampere, Finland	Clinical Group / Task Force
	Teea Salmi	Wellbeing Services County of Pirkanmaa, Tampere, Finland	Clinical Group / Task Force
	Venla Kurra	Wellbeing Services County of Pirkanmaa, Tampere, Finland	Clinical Group / Task Force
	Laura Kotaniemi-Talonen	Wellbeing Services County of Pirkanmaa, Tampere, Finland	Clinical Group / Task Force
	Argyro Bizaki-Vallaskangas	Wellbeing Services County of Pirkanmaa, Tampere, Finland	Clinical Group / Task Force
	Juha Rinne	Wellbeing Services County of Southwest Finland, Turku, Finland	Clinical Group / Task Force
	Roosa Kallionpää	Wellbeing Services County of Southwest Finland, Turku, Finland	Clinical Group / Task Force
	Markku Voutilainen	Wellbeing Services County of Southwest Finland, Turku, Finland	Clinical Group / Task Force
	Antti Palomäki	Wellbeing Services County of Southwest Finland, Turku, Finland	Clinical Group / Task Force
	Laura Pirilä	Wellbeing Services County of Southwest Finland, Turku, Finland	Clinical Group / Task Force
	Riitta Lahesmaa	Wellbeing Services County of Southwest Finland, Turku, Finland	Clinical Group / Task Force
	Kaj Metsärinne	Wellbeing Services County of Southwest Finland, Turku, Finland	Clinical Group / Task Force
	Jenni Aittokallio	Wellbeing Services County of Southwest Finland, Turku, Finland	Clinical Group / Task Force
	Klaus Elenius	Wellbeing Services County of Southwest Finland, Turku, Finland	Clinical Group / Task Force
	Sirkku Peltonen	Wellbeing Services County of Southwest Finland, Turku, Finland	Clinical Group / Task Force
	Leena Koulu	Wellbeing Services County of Southwest Finland, Turku, Finland	Clinical Group / Task Force
	Ulvi Gursoy	Wellbeing Services County of Southwest Finland, Turku, Finland	Clinical Group / Task Force
	Varpu Jokimaa	Wellbeing Services County of Southwest Finland, Turku, Finland	Clinical Group / Task Force
	Tytti Willberg	Wellbeing Services County of Southwest Finland, Turku, Finland	Clinical Group / Task Force
	Nizar Smaoui	Abbvie, Chicago, IL, United States	Clinical Group / Task Force
	Anne Lehtonen	Abbvie, Chicago, IL, United States	Clinical Group / Task Force
	Relja Popovic	Abbvie, Chicago, IL, United States	Clinical Group / Task Force
	Mengzhen Liu	Abbvie, Chicago, IL, United States	Clinical Group / Task Force
	Jan Freudenberg	AbbVie, Chicago, IL, United States	Clinical Group / Task Force
	Britney Milkovich	AbbVie, Chicago, IL, United States	Clinical Group / Task Force
	Andrew Blumenfeld	AbbVie, Chicago, IL, United States	Clinical Group / Task Force
	Neelroop Parikshak	Alnylam Pharmaceuticals, Cambridge, MA, United States	Clinical Group / Task Force
	Rajashree Mishra	Alnylam Pharmaceuticals, Cambridge, MA, United States	Clinical Group / Task Force
	Lynne Krohn	Alnylam Pharmaceuticals, Cambridge, MA, United States	Clinical Group / Task Force
	Vincent Battista	Alnylam Pharmaceuticals, Cambridge, MA, United States	Clinical Group / Task Force
	Dirk Paul	Astra Zeneca, Cambridge, United Kingdom	Clinical Group / Task Force
	Bram Prins	Astra Zeneca, Cambridge, United Kingdom	Clinical Group / Task Force
	Eleanor Wheeler	Astra Zeneca, Cambridge, United Kingdom	Clinical Group / Task Force
	Kousik Kundu	Astra Zeneca, Cambridge, United Kingdom	Clinical Group / Task Force
	Santosh Atanur	Astra Zeneca, Cambridge, United Kingdom	Clinical Group / Task Force
	Andrew Lowe	Astra Zeneca, Cambridge, United Kingdom	Clinical Group / Task Force
	Thomas Spargo	Astra Zeneca, Cambridge, United Kingdom	Clinical Group / Task Force
	Oliver Burren	Astra Zeneca, Cambridge, United Kingdom	Clinical Group / Task Force
	Margarete Fabre	AstraZeneca, Cambridge, United Kingdom	Clinical Group / Task Force
	Fabio Baschiera	Bayer AG, Leverkusen, Germany	Clinical Group / Task Force
	Hans van Leeuwen	Bayer AG, Leverkusen, Germany	Clinical Group / Task Force
	Himanshu Manchanda	Bayer AG, Leverkusen, Germany	Clinical Group / Task Force
	Karl Heilbron	Bayer AG, Leverkusen, Germany	Clinical Group / Task Force
	Kaitlyn Price	Bayer AG, Leverkusen, Germany	Clinical Group / Task Force
	Martin Rao	Bayer AG, Leverkusen, Germany	Clinical Group / Task Force
	Nicole Schmidt	Bayer AG, Leverkusen, Germany	Clinical Group / Task Force
	Samu Kurki	Bayer AG, Leverkusen, Germany	Clinical Group / Task Force
	Johanna Mielke	Bayer AG, Leverkusen, Germany	Clinical Group / Task Force
	Juho Immonen	Bayer AG, Leverkusen, Germany	Clinical Group / Task Force
	Thomas Battram	Bayer AG, Leverkusen, Germany	Clinical Group / Task Force
	Tobias Hogrebe	Bayer AG, Leverkusen, Germany	Clinical Group / Task Force
	Susan Eaton	Biogen, Cambridge, MA, United States	Clinical Group / Task Force
	Ketian Yu	Biogen, Cambridge, MA, United States	Clinical Group / Task Force
	Coro Paisan-Ruiz	Biogen, Cambridge, MA, United States	Clinical Group / Task Force
	Elke Markert	Boehringer Ingelheim, Ingelheim am Rhein, Germany	Clinical Group / Task Force
	Frank Li	Boehringer Ingelheim, Ingelheim am Rhein, Germany	Clinical Group / Task Force
	Yao Hu	Boehringer Ingelheim, Ingelheim am Rhein, Germany	Clinical Group / Task Force
	Christoph Ogris	Boehringer Ingelheim, Ingelheim am Rhein, Germany	Clinical Group / Task Force
	Eric Simon	Boehringer Ingelheim, Ingelheim am Rhein, Germany	Clinical Group / Task Force
	Julio Cesar Bolivar Lopez	Boehringer Ingelheim, Ingelheim am Rhein, Germany	Clinical Group / Task Force
	Monika Frysz	Boehringer Ingelheim, Ingelheim am Rhein, Germany	Clinical Group / Task Force
	Marla Hochfeld	Bristol Myers Squibb, New York, NY, United States	Clinical Group / Task Force
	Cara Carty	Bristol Myers Squibb, New York, NY, United States	Clinical Group / Task Force
	Michael Turchin	Bristol Myers Squibb, New York, NY, United States	Clinical Group / Task Force
	Neelakshi Jog	Bristol Myers Squibb, New York, NY, United States	Clinical Group / Task Force
	Corneliu Bodea	Bristol Myers Squibb, New York, NY, United States	Clinical Group / Task Force
	Janie Shelton	Bristol Myers Squibb, New York, NY, United States	Clinical Group / Task Force
	Chen Li	Bristol Myers Squibb, New York, NY, United States	Clinical Group / Task Force
	Kritika Singh	Bristol Myers Squibb, New York, NY, United States	Clinical Group / Task Force
	Peng Jiang	Bristol Myers Squibb, New York, NY, United States	Clinical Group / Task Force
	Stephanie Loomis	Bristol Myers Squibb, New York, NY, United States	Clinical Group / Task Force
	Elena Sanchez	Bristol Myers Squibb, New York, NY, United States	Clinical Group / Task Force
	Lilith Moss	Bristol Myers Squibb, New York, NY, United States	Clinical Group / Task Force
	Zijie Zhao	Bristol Myers Squibb, New York, NY, United States	Clinical Group / Task Force
	Anna Podgornaia	Bristol Myers Squibb, New York, NY, United States	Clinical Group / Task Force
	Natalie Bowers	Genentech, San Francisco, CA, United States	Clinical Group / Task Force
	Edmond Teng	Genentech, San Francisco, CA, United States	Clinical Group / Task Force
	Tim Lu	Genentech, San Francisco, CA, United States	Clinical Group / Task Force
	Hubert Chen	Genentech, San Francisco, CA, United States	Clinical Group / Task Force
	Jennifer Schutzman	Genentech, San Francisco, CA, United States	Clinical Group / Task Force
	Erich Strauss	Genentech, San Francisco, CA, United States	Clinical Group / Task Force
	Hao Chen	Genentech, San Francisco, CA, United States	Clinical Group / Task Force
	David Choy	Genentech, San Francisco, CA, United States	Clinical Group / Task Force
	Rion Pendergrass	Genentech, San Francisco, CA, United States	Clinical Group / Task Force
	Brian Yaspan	Genentech, San Francisco, CA, United States	Clinical Group / Task Force
	Cameron Adams	Genentech, San Francisco, CA, United States	Clinical Group / Task Force
	Mark McCarthy	Genentech, San Francisco, CA, United States	Clinical Group / Task Force
	Michael Rothenberg	Genentech, San Francisco, CA, United States	Clinical Group / Task Force
	Rion Pendergrass	Genentech, San Francisco, CA, United States	Clinical Group / Task Force
	Sergio Dellepiane	Genentech, San Francisco, CA, United States	Clinical Group / Task Force
	Anubha Mahajan	Genentech, San Francisco, CA, United States	Clinical Group / Task Force
	Michael Holmes	Genentech, San Francisco, CA, United States	Clinical Group / Task Force
	Anubha Mahajan	Genentech, San Francisco, CA, United States	Clinical Group / Task Force
	Diana Chang	Genentech, San Francisco, CA, United States	Clinical Group / Task Force
	Tushar Bhangale	Genentech, San Francisco, CA, United States	Clinical Group / Task Force
	Fanli Xu	GlaxoSmithKline, Brentford, United Kingdom	Clinical Group / Task Force
	Laura Addis	GlaxoSmithKline, Brentford, United Kingdom	Clinical Group / Task Force
	John Eicher	GlaxoSmithKline, Brentford, United Kingdom	Clinical Group / Task Force
	Linda McCarthy	GlaxoSmithKline, Brentford, United Kingdom	Clinical Group / Task Force
	Jorge Esparza Gordillo	GlaxoSmithKline, Brentford, United Kingdom	Clinical Group / Task Force
	Joanna Betts	GlaxoSmithKline, Brentford, United Kingdom	Clinical Group / Task Force
	Audrey Chu	GlaxoSmithKline, Brentford, United Kingdom	Clinical Group / Task Force
	Diptee Kulkarni	GlaxoSmithKline, Brentford, United Kingdom	Clinical Group / Task Force
	Janet Kumar	GlaxoSmithKline, Collegeville, PA, United States	Clinical Group / Task Force
	Charli Harlow	GlaxoSmithKline, Collegeville, PA, United States	Clinical Group / Task Force
	Lea Sarow-Blat	GlaxoSmithKline, Collegeville, PA, United States	Clinical Group / Task Force
	Diana L.Cousminer	GlaxoSmithKline, Collegeville, PA, United States	Clinical Group / Task Force
	Jagtar Nijjar	GlaxoSmithKline, Collegeville, PA, United States	Clinical Group / Task Force
	Jessica Chao	GlaxoSmithKline, Collegeville, PA, United States	Clinical Group / Task Force
	Michal Magid	GlaxoSmithKline, Collegeville, PA, United States	Clinical Group / Task Force
	Shashank Jariwala	GlaxoSmithKline, Collegeville, PA, United States	Clinical Group / Task Force
	Chris Floyd	GlaxoSmithKline, Collegeville, PA, United States	Clinical Group / Task Force
	Dan Swerdlow	GlaxoSmithKline, Collegeville, PA, United States	Clinical Group / Task Force
	Erding Hu	GlaxoSmithKline, Collegeville, PA, United States	Clinical Group / Task Force
	Prerak Desai	GlaxoSmithKline, Collegeville, PA, United States	Clinical Group / Task Force
	Stephen Haddad	GlaxoSmithKline, Collegeville, PA, United States	Clinical Group / Task Force
	Damien Croteau-Chonka	GlaxoSmithKline, Collegeville, PA, United States	Clinical Group / Task Force
	Billy Fahy	GlaxoSmithKline, Collegeville, PA, United States	Clinical Group / Task Force
	Paola Bronson	GlaxoSmithKline, Collegeville, PA, United States	Clinical Group / Task Force
	Kirsi Auro	GlaxoSmithKline, Espoo, Finland	Clinical Group / Task Force
	David Pulford	GlaxoSmithKline, Stevenage, United Kingdom	Clinical Group / Task Force
	Sauli Vuoti	Janssen-Cilag Oy, Espoo, Finland	Clinical Group / Task Force
	Dermot Reilly	Johnson & Johnson Innovative Medicine, Boston, MA, United States	Clinical Group / Task Force
	Karen He	Johnson & Johnson Innovative Medicine, Spring House, PA, United States	Clinical Group / Task Force
	Ekaterina Khramtsova	Johnson & Johnson Innovative Medicine, Spring House, PA, United States	Clinical Group / Task Force
	Amy Hart	Johnson & Johnson Innovative Medicine, Spring House, PA, United States	Clinical Group / Task Force
	Meijian Guan	Johnson & Johnson Innovative Medicine, Spring House, PA, United States	Clinical Group / Task Force
	Alessandro Porello	Johnson & Johnson Innovative Medicine, Spring House, PA, United States	Clinical Group / Task Force
	P. Dunnmon	Johnson & Johnson Innovative Medicine, Spring House, PA, United States	Clinical Group / Task Force
	Sara Gale	Johnson & Johnson Innovative Medicine, Spring House, PA, United States	Clinical Group / Task Force
	Brice Keyes	Johnson & Johnson Innovative Medicine, Spring House, PA, United States	Clinical Group / Task Force
	John Kwon	Johnson & Johnson Innovative Medicine, Spring House, PA, United States	Clinical Group / Task Force
	Jonathan Sherlock	Johnson & Johnson Innovative Medicine, Spring House, PA, United States	Clinical Group / Task Force
	Matt Loza	Johnson & Johnson Innovative Medicine, Spring House, PA, United States	Clinical Group / Task Force
	Chris Whelan	Johnson & Johnson Innovative Medicine, Spring House, PA, United States	Clinical Group / Task Force
	W Galpern	Johnson & Johnson Innovative Medicine, Spring House, PA, United States	Clinical Group / Task Force
	Yanfei Zhang	Johnson & Johnson Innovative Medicine, Spring House, PA, United States	Clinical Group / Task Force
	Mona Selej	Johnson & Johnson Innovative Medicine, Spring House, PA, United States	Clinical Group / Task Force
	Abolfazl Doostparast Torshizi	Johnson & Johnson Innovative Medicine, Spring House, PA, United States	Clinical Group / Task Force
	Qingqin S Li	Johnson & Johnson Innovative Medicine, Titusville, NJ, United States	Clinical Group / Task Force
	Sahar Mozzafari	Maze Therapeutics, San Francisco, CA, United States	Clinical Group / Task Force
	Christopher Deboever	Maze Therapeutics, San Francisco, CA, United States	Clinical Group / Task Force
	Jason Miller	Merck, Kenilworth, NJ, United States	Clinical Group / Task Force
	Fabiana Farias	Merck, Kenilworth, NJ, United States	Clinical Group / Task Force
	Andrey Loboda	Merck, Kenilworth, NJ, United States	Clinical Group / Task Force
	Andrew Stiemke	Merck, Kenilworth, NJ, United States	Clinical Group / Task Force
	Jorge Del-aguila	Merck, Kenilworth, NJ, United States	Clinical Group / Task Force
	Elisabeth Vollmann	Merck, Kenilworth, NJ, United States	Clinical Group / Task Force
	Jozsef Karman	Merck, Kenilworth, NJ, United States	Clinical Group / Task Force
	Julie Fiore	Merck, Kenilworth, NJ, United States	Clinical Group / Task Force
	Rajesh Kamath	Merck, Kenilworth, NJ, United States	Clinical Group / Task Force
	Andrei Popescu	Merck, Kenilworth, NJ, United States	Clinical Group / Task Force
	Delphine Fagegaltier	Merck, Kenilworth, NJ, United States	Clinical Group / Task Force
	Travis Barr	Merck, Kenilworth, NJ, United States	Clinical Group / Task Force
	Aristide Merola	Merck, Kenilworth, NJ, United States	Clinical Group / Task Force
	Oliver Freeman	Merck, Kenilworth, NJ, United States	Clinical Group / Task Force
	Simonne Longerich	Merck, Kenilworth, NJ, United States	Clinical Group / Task Force
	Enrico Ferrero	Novartis Institutes for BioMedical Research, Cambridge, MA, United States	Clinical Group / Task Force
	Nikos Patsopoulos	Novartis Institutes for BioMedical Research, Cambridge, MA, United States	Clinical Group / Task Force
	Nancy Finkel	Novartis Institutes for BioMedical Research, Cambridge, MA, United States	Clinical Group / Task Force
	Sabina Pfister	Novartis Institutes for BioMedical Research, Cambridge, MA, United States	Clinical Group / Task Force
	Shola Richards	Novartis Institutes for BioMedical Research, Cambridge, MA, United States	Clinical Group / Task Force
	Katherine Mccauley	Novartis Institutes for BioMedical Research, Cambridge, MA, United States	Clinical Group / Task Force
	Xiaobo Xia	Novartis Institutes for BioMedical Research, Cambridge, MA, United States	Clinical Group / Task Force
	Mike Mendelson	Novartis Institutes for BioMedical Research, Cambridge, MA, United States	Clinical Group / Task Force
	Harald Vöhringer	Novartis Institutes for BioMedical Research, Cambridge, MA, United States	Clinical Group / Task Force
	Liza Darrous	Novartis Institutes for BioMedical Research, Cambridge, MA, United States	Clinical Group / Task Force
	Majd Mouded	Novartis, Basel, Switzerland	Clinical Group / Task Force
	Debby Ngo	Novartis, Basel, Switzerland	Clinical Group / Task Force
	Kirsi Kalpala	Pfizer, New York, NY, United States	Clinical Group / Task Force
	Melissa Miller	Pfizer, New York, NY, United States	Clinical Group / Task Force
	Nan Bing	Pfizer, New York, NY, United States	Clinical Group / Task Force
	Jaakko Parkkinen	Pfizer, New York, NY, United States	Clinical Group / Task Force
	Heli Lehtonen	Pfizer, New York, NY, United States	Clinical Group / Task Force
	Stefan McDonough	Pfizer, New York, NY, United States	Clinical Group / Task Force
	Ying Wu	Pfizer, New York, NY, United States	Clinical Group / Task Force
	Erin Macdonald-Dunlop	Pfizer, New York, NY, United States	Clinical Group / Task Force
	Shih-Feng You	Pfizer, New York, NY, United States	Clinical Group / Task Force
	Leon Tejwani	Pfizer, New York, NY, United States	Clinical Group / Task Force
	Jessica Chung	Pfizer, New York, NY, United States	Clinical Group / Task Force
	Michael McLean	Pfizer, New York, NY, United States	Clinical Group / Task Force
	Joshua Chiou	Pfizer, New York, NY, United States	Clinical Group / Task Force
	Hye In Kim	Pfizer, New York, NY, United States	Clinical Group / Task Force
	Sivakumar Pitchumani	Pfizer, New York, NY, United States	Clinical Group / Task Force
	Sumedha Jassal	Pfizer, New York, NY, United States	Clinical Group / Task Force
	Madhurima Saxena	Pfizer, New York, NY, United States	Clinical Group / Task Force
	Katherine Knutson	Pfizer, New York, NY, United States	Clinical Group / Task Force
	Lindsay King	Pfizer, New York, NY, United States	Clinical Group / Task Force
	Shunjie Guan	Pfizer, New York, NY, United States	Clinical Group / Task Force
	Zhan Ye	Pfizer, New York, NY, United States	Clinical Group / Task Force
	Catherine O’Riordan	Translational Sciences, Sanofi R&D, Framingham, MA, USA	Clinical Group / Task Force
	Samuel Lessard	Translational Sciences, Sanofi R&D, Framingham, MA, USA	Clinical Group / Task Force
	Suzanne Jacobs	Translational Sciences, Sanofi R&D, Framingham, MA, USA	Clinical Group / Task Force
	Hamid Mattoo	Translational Sciences, Sanofi R&D, Framingham, MA, USA	Clinical Group / Task Force
	David Habiel	Translational Sciences, Sanofi R&D, Framingham, MA, USA	Clinical Group / Task Force
	Guanling Huan	Translational Sciences, Sanofi R&D, Framingham, MA, USA	Clinical Group / Task Force
	Lila Kallio	Auria Biobank / University of Turku / Wellbeing Services County of Southwest Finland, Turku, Finland	Biobank directors
	Tiina Wahlfors	THL Biobank / Finnish Institute for Health and Welfare (THL), Helsinki, Finland	Biobank directors
	Jukka Partanen	Finnish Red Cross Blood Service / Finnish Hematology Registry and Clinical Biobank, Helsinki, Finland	Biobank directors
	Eero Punkka	Helsinki Biobank / Helsinki University and Hospital District of Helsinki and Uusimaa, Helsinki	Biobank directors
	Raisa Serpi	Northern Finland Biobank Borealis / University of Oulu / Wellbeing services county of North Ostrobothnia, Oulu, Finland	Biobank directors
	Sanna Siltanen	Finnish Clinical Biobank Tampere / University of Tampere / Wellbeing Services County of Pirkanmaa, Tampere, Finland	Biobank directors
	Veli-Matti Kosma	Biobank of Eastern Finland / University of Eastern Finland / Wellbeing services county of North Savo, Kuopio, Finland	Biobank directors
	Tiina Jokela	Central Finland Biobank / University of Jyväskylä / Wellbeing Services County of Central Finland, Jyväskylä, Finland	Biobank directors
	Anu Jalanko	Institute for Molecular Medicine Finland (FIMM), HiLIFE, University of Helsinki, Helsinki, Finland	FinnGen Teams	Administration
	Risto Kajanne	Institute for Molecular Medicine Finland (FIMM), HiLIFE, University of Helsinki, Helsinki, Finland	FinnGen Teams	Administration
	Mervi Aavikko	Institute for Molecular Medicine Finland (FIMM), HiLIFE, University of Helsinki, Helsinki, Finland	FinnGen Teams	Administration
	Helen Cooper	Institute for Molecular Medicine Finland (FIMM), HiLIFE, University of Helsinki, Helsinki, Finland	FinnGen Teams	Administration
	Denise Öller	Institute for Molecular Medicine Finland (FIMM), HiLIFE, University of Helsinki, Helsinki, Finland	FinnGen Teams	Administration
	Tarja Laitinen	Institute for Molecular Medicine Finland (FIMM), HiLIFE, University of Helsinki, Helsinki, Finland	FinnGen Teams	Administration
	Sofia Kuitunen	University of Helsinki, Helsinki, Finland	FinnGen Teams	Administration
	Auli Toivola	Institute for Molecular Medicine Finland (FIMM), HiLIFE, University of Helsinki, Helsinki, Finland	FinnGen Teams	Sample and data logistics
	Rodos Rodosthenous	Institute for Molecular Medicine Finland (FIMM), HiLIFE, University of Helsinki, Helsinki, Finland	FinnGen Teams	Sample and data logistics
	Mitja Kurki	Institute for Molecular Medicine Finland (FIMM), HiLIFE, University of Helsinki, Helsinki, Finland; Broad Institute, Cambridge, MA, United States	FinnGen Teams	Analysis
	Juha Karjalainen	Institute for Molecular Medicine Finland (FIMM), HiLIFE, University of Helsinki, Helsinki, Finland	FinnGen Teams	Analysis
	Pietro Della Briotta Parolo	Institute for Molecular Medicine Finland (FIMM), HiLIFE, University of Helsinki, Helsinki, Finland	FinnGen Teams	Analysis
	Arto Lehisto	Institute for Molecular Medicine Finland (FIMM), HiLIFE, University of Helsinki, Helsinki, Finland	FinnGen Teams	Analysis
	Juha Mehtonen	Institute for Molecular Medicine Finland (FIMM), HiLIFE, University of Helsinki, Helsinki, Finland	FinnGen Teams	Analysis
	Reza Jabal	Institute for Molecular Medicine Finland (FIMM), HiLIFE, University of Helsinki, Helsinki, Finland; Broad Institute, Cambridge, MA, United States	FinnGen Teams	Analysis
	Mutaamba Maasha	Institute for Molecular Medicine Finland (FIMM), HiLIFE, University of Helsinki, Helsinki, Finland; Broad Institute, Cambridge, MA, United States	FinnGen Teams	Analysis
	Sanni Ruotsalainen	Institute for Molecular Medicine Finland (FIMM), HiLIFE, University of Helsinki, Helsinki, Finland	FinnGen Teams	Analysis
	Samuel Jones	Institute for Molecular Medicine Finland (FIMM), HiLIFE, University of Helsinki, Helsinki, Finland	FinnGen Teams	Analysis
	Raymond Walters	Institute for Molecular Medicine Finland (FIMM), HiLIFE, University of Helsinki, Helsinki, Finland; Broad Institute, Cambridge, MA, United States	FinnGen Teams	Analysis
	Paavo Häppölä	Institute for Molecular Medicine Finland (FIMM), HiLIFE, University of Helsinki, Helsinki, Finland	FinnGen Teams	Analysis
	L. Elisa Lahtela	Institute for Molecular Medicine Finland (FIMM), HiLIFE, University of Helsinki, Helsinki, Finland	FinnGen Teams	Disease Task Forces
	Johanna Paltta	Institute for Molecular Medicine Finland (FIMM), HiLIFE, University of Helsinki, Helsinki, Finland; University of Turku, Turku, Finland	FinnGen Teams	Disease Task Forces
	Juulia Partanen	Institute for Molecular Medicine Finland, HiLIFE, University of Helsinki, Finland	FinnGen Teams	Disease Task Forces
	Olli K Pietiläinen	Institute for Molecular Medicine Finland, HiLIFE, University of Helsinki, Finland	FinnGen Teams	Disease Task Forces
	Veera Timonen	Institute for Molecular Medicine Finland, HiLIFE, University of Helsinki, Finland	FinnGen Teams	Disease Task Forces
	Linda Ottensmann	Institute for Molecular Medicine Finland, HiLIFE, University of Helsinki, Finland	FinnGen Teams	Disease Task Forces
	Mari Kaunisto	Institute for Molecular Medicine Finland (FIMM), HiLIFE, University of Helsinki, Helsinki, Finland	FinnGen Teams	Communication
	Elina Kilpeläinen	Institute for Molecular Medicine Finland (FIMM), HiLIFE, University of Helsinki, Helsinki, Finland	FinnGen Teams	Sandbox & Cloud Services
	Tianduanyi Wang	Institute for Molecular Medicine Finland (FIMM), HiLIFE, University of Helsinki, Helsinki, Finland	FinnGen Teams	Sandbox & Cloud Services
	Timo P. Sipilä	Institute for Molecular Medicine Finland (FIMM), HiLIFE, University of Helsinki, Helsinki, Finland	FinnGen Teams	Sandbox & Cloud Services
	Oluwaseun Alexander Dada	Institute for Molecular Medicine Finland (FIMM), HiLIFE, University of Helsinki, Helsinki, Finland	FinnGen Teams	Sandbox & Cloud Services
	Awaisa Ghazal	Institute for Molecular Medicine Finland (FIMM), HiLIFE, University of Helsinki, Helsinki, Finland	FinnGen Teams	Sandbox & Cloud Services
	Rigbe Weldatsadik	Institute for Molecular Medicine Finland (FIMM), HiLIFE, University of Helsinki, Helsinki, Finland	FinnGen Teams	Sandbox & Cloud Services
	Jaska Uimonen	Institute for Molecular Medicine Finland (FIMM), HiLIFE, University of Helsinki, Helsinki, Finland	FinnGen Teams	Sandbox & Cloud Services
	Kati Donner	Institute for Molecular Medicine Finland (FIMM), HiLIFE, University of Helsinki, Helsinki, Finland	FinnGen Teams	Genotyping
	Anu Loukola	Helsinki Biobank / Helsinki University and Hospital District of Helsinki and Uusimaa, Helsinki	FinnGen Teams	Sample Collection Coordination
	Päivi Laiho	THL Biobank / Finnish Institute for Health and Welfare (THL), Helsinki, Finland	FinnGen Teams	Sample Logistics
	Susanna Lemmelä	Institute for Molecular Medicine Finland (FIMM), HiLIFE, University of Helsinki, Helsinki, Finland	FinnGen Teams	Registry Data Operations
	Teemu Paajanen	THL Biobank / Finnish Institute for Health and Welfare (THL), Helsinki, Finland	FinnGen Teams	Registry Data Operations
	Arto Pietilä	THL Biobank / Finnish Institute for Health and Welfare (THL), Helsinki, Finland	FinnGen Teams	Registry Data Operations
	Aki Havulinna	THL Biobank / Finnish Institute for Health and Welfare (THL), Helsinki, Finland	FinnGen Teams	Registry Data Operations
	Mary Pat Reeve	Institute for Molecular Medicine Finland (FIMM), HiLIFE, University of Helsinki, Helsinki, Finland; Broad Institute, Cambridge, MA, United States	FinnGen Teams	Phenotype team
	Shanmukha Sampath Padmanabhuni	Institute for Molecular Medicine Finland (FIMM), HiLIFE, University of Helsinki, Helsinki, Finland	FinnGen Teams	Phenotype team
	Harri Siirtola	University of Tampere, Tampere, Finland	FinnGen Teams	Phenotype team
	Javier Gracia-Tabuenca	University of Tampere, Tampere, Finland	FinnGen Teams	Phenotype team
	Marika Kaakinen	Institute for Molecular Medicine Finland (FIMM), HiLIFE, University of Helsinki, Helsinki, Finland	FinnGen Teams	Phenotype team
	Shuang Luo	Institute for Molecular Medicine Finland (FIMM), HiLIFE, University of Helsinki, Helsinki, Finland	FinnGen Teams	Phenotype team
	Vincent Llorens	Institute for Molecular Medicine Finland (FIMM), HiLIFE, University of Helsinki, Helsinki, Finland	FinnGen Teams	Phenotype team
	Dawit Yohannes	Institute for Molecular Medicine Finland (FIMM), HiLIFE, University of Helsinki, Helsinki, Finland	FinnGen Teams	Phenotype team
	Iina Laak	Institute for Molecular Medicine Finland (FIMM), HiLIFE, University of Helsinki, Helsinki, Finland	FinnGen Teams	Data protection officer
	Mervi Ahlroth	Finnish Biobank Cooperative - FINBB	FinnGen Teams	FINBB - Finnish biobank cooperative
	Johanna Mäkelä	Finnish Biobank Cooperative - FINBB	FinnGen Teams	FINBB - Finnish biobank cooperative
	Pauli Wihuri	Finnish Biobank Cooperative - FINBB	FinnGen Teams	FINBB - Finnish biobank cooperative
	Tom Southerington	Finnish Biobank Cooperative - FINBB	FinnGen Teams	FINBB - Finnish biobank cooperative
	Meri Lähteenmäki	Finnish Biobank Cooperative - FINBB	FinnGen Teams	FINBB - Finnish biobank cooperative
